# Supplementary material for: COVRECON: automated integration of genome- and metabolome-scale network reconstruction and data-driven inverse modeling of metabolic interaction networks
Source: Bioinformatics. 2023 Jul 4;39(7):btad397. doi: 10.1093/bioinformatics/btad397 (PMC10356784; doi:10.1093/bioinformatics/btad397)
Supplement: btad397_Supplementary_Data [file btad397_supplementary_data.zip]

Archive with 8 entries (8 files):
- Supplemental material S2.xlsx
- Supplemental material S3 Toolbox Manual.docx
- Supplemental material S4.fig
- Supplemental material S5.fig
- Supplemental material S6.fig
- Supplemental material S7.fig
- Supplemental material S8.fig
- Supplementary material S1.docx
