# Supplementary material for: COVRECON: automated integration of genome- and metabolome-scale network reconstruction and data-driven inverse modeling of metabolic interaction networks
Source: Bioinformatics. 2023 Jul 4;39(7):btad397. doi: 10.1093/bioinformatics/btad397 (PMC10356784; doi:10.1093/bioinformatics/btad397)
Supplement: btad397_Supplementary_Data [file btad397_supplementary_data.zip › Supplemental material S2.xlsx]

## Sheet: info
	sheet1	metabolic interaction informations for the breast cancer dataset
	sheet2	reconstructed metabolic interactions information for the hepatic glucose metabolism model
	sheet3	reconstructed metabolic interactions information for the large-scale blood cell metabolism model

## Sheet: sheet1
[1,2]	2	'Pyruvate-->2-Oxoglutarate'	';rn:R00258 '	' 2875(GPT) 84706(GPT2)'
[1,3]	3	'Pyruvate-->UDP-->D-Glucose|||Pyruvate-->IDP-->D-Glucose|||Pyruvate-->dADP-->D-Glucose'	'|||;rn:R01138 -->;rn:R01139 '	' 5313(PKLR) 5315(PKM); 3098(HK1) 3099(HK2) 3101(HK3) 80201(HKDC1)'
[1,5]	1	'Pyruvate-->L-Alanine'	';rn:R00585 ;rn:R02050 ;rn:R00258 ;rn:R00369 ;rn:R10992 '	' 189(AGXT); 64902(AGXT2); 2875(GPT) 84706(GPT2); 189(AGXT) 64902(AGXT2)'
[1,9]	'occurs in one reaction'	'Pyruvate+L-Serine'	';rn:R00585 '	' 189(AGXT)'
[1,10]	1	'Pyruvate-->L-Methionine'	';rn:R10552 '	' 441250(TYW1B) 55253(TYW1)'
[1,13]	3	'Pyruvate-->UDP-->D-Fructose 6-phosphate|||Pyruvate-->IDP-->ITP-->D-Fructose 6-phosphate|||Pyruvate-->IDP-->D-Fructose 6-phosphate|||Pyruvate-->CDP-->D-Fructose 6-phosphate|||Pyruvate-->dADP-->dATP-->D-Fructose 6-phosphate'	'|||;rn:R01138 -->;rn:R01137 ;rn:R01138 ;rn:R01139 ;rn:R01140 ;rn:R01330 ;rn:R01548 ;rn:R01549 ;rn:R01965 ;rn:R02850 ;rn:R02868 -->;rn:R01140 '	' 5313(PKLR) 5315(PKM); 10201(NME6) 221264(AK9) 29922(NME7) 4830(NME1) 4831(NME2) 4832(NME3) 4833(NME4) 654364(NME1-NME2); 3098(HK1) 3099(HK2) 3101(HK3) 80201(HKDC1);not found;not found'
[1,16]	3	'Pyruvate-->2-(alpha-Hydroxyethyl)thiamine diphosphate-->Thiamin diphosphate-->D-Glyceraldehyde 3-phosphate'	';rn:R00014 -->;rn:R03270 ;rn:R00014 -->;rn:R06861 '	' 5160(PDHA1) 5161(PDHA2) 5162(PDHB); 7086(TKT) 8277(TKTL1) 84076(TKTL2)'
[1,21]	2	'Pyruvate-->(S)-Malate'	';rn:R00214 ;rn:R00216 '	' 4200(ME2); 10873(ME3) 4199(ME1)'
[1,22]	4	'Pyruvate-->Oxaloacetate-->L-Aspartate-->L-Asparagine|||Pyruvate-->L-Alanine-->L-Glutamate-->L-Glutamine-->L-Asparagine'	'|||;rn:R00585 ;rn:R02050 ;rn:R00258 ;rn:R00369 ;rn:R10992 -->;rn:R00258 -->;rn:R00253 ;rn:R00256 ;rn:R00257 ;rn:R00573 ;rn:R00575 ;rn:R00578 ;rn:R00768 ;rn:R01072 ;rn:R01231 ;rn:R03905 ;rn:R04212 ;rn:R04463 ;rn:R08244 -->;rn:R00578 '	' 189(AGXT); 64902(AGXT2); 2875(GPT) 84706(GPT2); 189(AGXT) 64902(AGXT2); 2752(GLUL); 27165(GLS2) 2744(GLS); 1503(CTPS1) 56474(CTPS2); 8833(GMPS); 440(ASNS); 790(CAD); 55191(NADSYN1); 2673(GFPT1) 9945(GFPT2); 5471(PPAT); 283459(GATC) 5188(GATB) 55278(QRSL1); 283459(GATC) 5188(GATB) 55278(QRSL1); 5198(PFAS)'
[1,23]	2	'Pyruvate-->Oxaloacetate-->Citrate'	';rn:R00344 ;rn:R00217 -->;rn:R00351 ;rn:R00352 '	' 5091(PC); 4200(ME2); 10873(ME3) 4199(ME1); 1431(CS); 47(ACLY)'
[1,26]	2	'Pyruvate-->(S)-Lactate'	';rn:R00703 '	' 160287(LDHAL6A) 3939(LDHA) 3945(LDHB) 3948(LDHC) 92483(LDHAL6B)'
[1,28]	3	'Pyruvate-->CDP-->CTP-->D-Fructose 1,6-bisphosphate|||Pyruvate-->UDP-->UTP-->D-Fructose 1,6-bisphosphate|||Pyruvate-->IDP-->ITP-->D-Fructose 1,6-bisphosphate'	'|||;rn:R00724 -->;rn:R00722 ;rn:R00719 ;rn:R00724 ;rn:R00725 ;rn:R00726 ;rn:R00727 ;rn:R00770 ;rn:R00876 ;rn:R00962 ;rn:R00970 ;rn:R01327 ;rn:R01964 ;rn:R02406 ;rn:R02849 ;rn:R02867 ;rn:R03239 -->;rn:R00770 '	' 5313(PKLR) 5315(PKM); 10201(NME6) 221264(AK9) 29922(NME7) 4830(NME1) 4831(NME2) 4832(NME3) 4833(NME4) 654364(NME1-NME2); 377841(ENTPD8) 953(ENTPD1) 956(ENTPD3); 3098(HK1) 3099(HK2) 3101(HK3) 80201(HKDC1); 5105(PCK1) 5106(PCK2); 8801(SUCLG2) 8802(SUCLG1) 8803(SUCLA2); 5211(PFKL) 5213(PFKM) 5214(PFKP);not found;not found'
[2,1]	1	'2-Oxoglutarate-->Pyruvate'	';rn:R00258 '	' 2875(GPT) 84706(GPT2)'
[2,4]	'occurs in one reaction'	'2-Oxoglutarate+Glycine'	';rn:R00372 '	' 189(AGXT) 64902(AGXT2)'
[2,5]	'occurs in one reaction'	'2-Oxoglutarate+L-Alanine'	';rn:R00258 '	' 2875(GPT) 84706(GPT2)'
[2,6]	'occurs in one reaction'	'2-Oxoglutarate+L-Lysine'	';rn:R00716 '	' 10157(AASS)'
[2,8]	2	'2-Oxoglutarate-->L-Glutamate-->L-Glutamine'	';rn:R00258 ;rn:R00355 ;rn:R00372 ;rn:R00667 ;rn:R00668 ;rn:R00694 ;rn:R00734 ;rn:R00895 ;rn:R00908 ;rn:R01090 ;rn:R01214 ;rn:R01648 ;rn:R01939 ;rn:R01956 ;rn:R02199 ;rn:R02433 ;rn:R02619 ;rn:R04171 ;rn:R04173 ;rn:R04188 ;rn:R05052 ;rn:R05085 ;rn:R10991 ;rn:R12688 ;rn:R00243 ;rn:R00248 ;rn:R07396 -->;rn:R00253 ;rn:R00256 ;rn:R00257 ;rn:R00573 ;rn:R00575 ;rn:R00578 ;rn:R00768 ;rn:R01072 ;rn:R01231…	' 2875(GPT) 84706(GPT2); 137362(GOT1L1) 2805(GOT1) 2806(GOT2); 189(AGXT) 64902(AGXT2); 4942(OAT); 6898(TAT); 18(ABAT); 586(BCAT1) 587(BCAT2); 51166(AADAT); 51166(AADAT) 56267(KYAT3) 883(KYAT1); 29968(PSAT1); 18(ABAT); 2746(GLUD1) 2747(GLUD2); 2752(GLUL); 27165(GLS2) 2744(GLS); 1503(CTPS1) 56474(CTPS2); 8833(GMPS); 440(ASNS); 790(CAD); 55191(NADSYN1); 2673(GFPT1) 9945(GFPT2); 5471(PPAT); 283459(GA…
[2,11]	'occurs in one reaction'	'2-Oxoglutarate+L-Phenylalanine'	';rn:R00694 '	' 137362(GOT1L1) 2805(GOT1) 2806(GOT2); 6898(TAT)'
[2,12]	'occurs in one reaction'	'2-Oxoglutarate+L-Tyrosine'	';rn:R00734 '	' 137362(GOT1L1) 2805(GOT1) 2806(GOT2); 6898(TAT)'
[2,13]	3	'2-Oxoglutarate-->L-Glutamate-->D-Fructose 6-phosphate'	';rn:R00258 ;rn:R00355 ;rn:R00372 ;rn:R00667 ;rn:R00668 ;rn:R00694 ;rn:R00734 ;rn:R00895 ;rn:R00908 ;rn:R01090 ;rn:R01214 ;rn:R01648 ;rn:R01939 ;rn:R01956 ;rn:R02199 ;rn:R02433 ;rn:R02619 ;rn:R04171 ;rn:R04173 ;rn:R04188 ;rn:R05052 ;rn:R05085 ;rn:R10991 ;rn:R12688 ;rn:R00243 ;rn:R00248 ;rn:R07396 -->;rn:R00768 '	' 2875(GPT) 84706(GPT2); 137362(GOT1L1) 2805(GOT1) 2806(GOT2); 189(AGXT) 64902(AGXT2); 4942(OAT); 6898(TAT); 18(ABAT); 586(BCAT1) 587(BCAT2); 51166(AADAT); 51166(AADAT) 56267(KYAT3) 883(KYAT1); 29968(PSAT1); 18(ABAT); 2746(GLUD1) 2747(GLUD2); 2673(GFPT1) 9945(GFPT2)'
[2,15]	'occurs in one reaction'	'2-Oxoglutarate+L-Cysteine'	';rn:R00895 ;rn:R00896 '	' 137362(GOT1L1) 2805(GOT1) 2806(GOT2)'
[2,16]	3	'2-Oxoglutarate-->3-Carboxy-1-hydroxypropyl-ThPP-->Thiamin diphosphate-->D-Glyceraldehyde 3-phosphate'	';rn:R00621 -->;rn:R03316 ;rn:R00621 -->;rn:R06861 '	' 4967(OGDH) 55526(DHTKD1) 55753(OGDHL); 7086(TKT) 8277(TKTL1) 84076(TKTL2)'
[2,17]	2	'2-Oxoglutarate-->Succinate-->Fumarate'	';rn:R01252 ;rn:R02397 ;rn:R03218 ;rn:R03219 ;rn:R03376 ;rn:R03451 ;rn:R04073 ;rn:R05722 ;rn:R09510 ;rn:R09511 ;rn:R10056 ;rn:R10522 ;rn:R11345 ;rn:R12315 ;rn:R12459 ;rn:R12460 ;rn:R12461 ;rn:R12645 -->;rn:R02164 '	' 283208(P4HA3) 5033(P4HA1) 8974(P4HA2); 8424(BBOX1); 10536(P3H3) 55214(P3H2) 64175(P3H1); 5351(PLOD1) 5352(PLOD2) 8985(PLOD3); 55217(TMLHE); 444(ASPH); 5264(PHYH); 22992(KDM2A) 84678(KDM2B); 23133(PHF8) 51780(KDM3B) 55806(HR) 55818(KDM3A) 80853(KDM7A); 23030(KDM4B) 23081(KDM4C) 390245(KDM4E) 55693(KDM4D) 84864(RIOX2) 9682(KDM4A); 10765(KDM5B) 5927(KDM5A) 79697(RIOX1) 8242(KDM5C) 8284(KDM5D); 231…
[2,18]	3	'2-Oxoglutarate-->Protein lysine-->Hydrogen peroxide-->Glutathione disulfide|||2-Oxoglutarate-->(S)-Methylmalonate semialdehyde-->Hydrogen peroxide-->Glutathione disulfide'	'|||;rn:R04188 -->;rn:R03871 -->;rn:R00274 '	' 18(ABAT); 316(AOX1); 257202(GPX6) 2876(GPX1) 2877(GPX2) 2878(GPX3) 2880(GPX5) 2882(GPX7) 493869(GPX8)'
[2,20]	'occurs in one reaction'	'2-Oxoglutarate+L-Proline'	';rn:R01252 '	' 283208(P4HA3) 5033(P4HA1) 8974(P4HA2)'
[2,22]	3	'2-Oxoglutarate-->L-Glutamate-->L-Glutamine-->L-Asparagine'	';rn:R00258 ;rn:R00355 ;rn:R00372 ;rn:R00667 ;rn:R00668 ;rn:R00694 ;rn:R00734 ;rn:R00895 ;rn:R00908 ;rn:R01090 ;rn:R01214 ;rn:R01648 ;rn:R01939 ;rn:R01956 ;rn:R02199 ;rn:R02433 ;rn:R02619 ;rn:R04171 ;rn:R04173 ;rn:R04188 ;rn:R05052 ;rn:R05085 ;rn:R10991 ;rn:R12688 ;rn:R00243 ;rn:R00248 ;rn:R07396 -->;rn:R00253 ;rn:R00256 ;rn:R00257 ;rn:R00573 ;rn:R00575 ;rn:R00578 ;rn:R00768 ;rn:R01072 ;rn:R01231…	' 2875(GPT) 84706(GPT2); 137362(GOT1L1) 2805(GOT1) 2806(GOT2); 189(AGXT) 64902(AGXT2); 4942(OAT); 6898(TAT); 18(ABAT); 586(BCAT1) 587(BCAT2); 51166(AADAT); 51166(AADAT) 56267(KYAT3) 883(KYAT1); 29968(PSAT1); 18(ABAT); 2746(GLUD1) 2747(GLUD2); 2752(GLUL); 27165(GLS2) 2744(GLS); 1503(CTPS1) 56474(CTPS2); 8833(GMPS); 440(ASNS); 790(CAD); 55191(NADSYN1); 2673(GFPT1) 9945(GFPT2); 5471(PPAT); 283459(GA…
[2,23]	2	'2-Oxoglutarate-->Oxaloacetate-->Citrate'	';rn:R00355 -->;rn:R00351 ;rn:R00352 '	' 137362(GOT1L1) 2805(GOT1) 2806(GOT2); 1431(CS); 47(ACLY)'
[2,24]	1	'2-Oxoglutarate-->Acetoacetate'	';rn:R03225 '	' 137872(ADHFE1)'
[2,25]	'occurs in one reaction'	'2-Oxoglutarate+L-Valine'	';rn:R01214 '	' 586(BCAT1) 587(BCAT2)'
[2,27]	3	'2-Oxoglutarate-->DNA adenine-->S-Adenosyl-L-homocysteine-->Adenosine|||2-Oxoglutarate-->Protein lysine-->S-Adenosyl-L-homocysteine-->Adenosine|||2-Oxoglutarate-->Protein N6-methyl-L-lysine-->S-Adenosyl-L-homocysteine-->Adenosine'	'|||;rn:R09510 ;rn:R12459 -->;rn:R04866 -->;rn:R00192 '	' 22992(KDM2A) 84678(KDM2B); 23133(PHF8) 51780(KDM3B) 55806(HR) 55818(KDM3A) 80853(KDM7A); 23030(KDM4B) 23081(KDM4C) 390245(KDM4E) 55693(KDM4D) 84864(RIOX2) 9682(KDM4A); 10765(KDM5B) 5927(KDM5A) 79697(RIOX1) 8242(KDM5C) 8284(KDM5D); 23135(KDM6B) 7403(KDM6A) 7404(UTY); 23030(KDM4B) 23081(KDM4C) 390245(KDM4E) 55693(KDM4D) 79697(RIOX1) 9682(KDM4A); 79823(CAMKMT); 11105(PRDM7) 150572(SMYD1) 23067(SET…
[2,30]	1	'2-Oxoglutarate-->L-Glutamate 5-semialdehyde'	';rn:R00667 '	' 4942(OAT)'
[3,1]	3	'D-Glucose-->UDP-->Pyruvate|||D-Glucose-->IDP-->Pyruvate|||D-Glucose-->dADP-->Pyruvate|||D-Glucose-->dADP-->Thioredoxin-->Pyruvate'	'|||;rn:R01139 -->;rn:R02017 -->;rn:R03105 '	' 3098(HK1) 3099(HK2) 3101(HK3) 80201(HKDC1); 50484(RRM2B) 6240(RRM1) 6241(RRM2); 4357(MPST) 7263(TST)'
[3,13]	2	'D-Glucose-->D-Glucose 6-phosphate-->D-Fructose 6-phosphate'	';rn:R00299 ;rn:R00725 ;rn:R01139 ;rn:R05804 ;rn:R00303 -->;rn:R00771 '	' 3098(HK1) 3099(HK2) 3101(HK3) 80201(HKDC1); 2645(GCK); 83440(ADPGK); 2538(G6PC1) 57818(G6PC2) 92579(G6PC3); 2821(GPI)'
[4,2]	'occurs in one reaction'	'Glycine+2-Oxoglutarate'	';rn:R00372 '	' 189(AGXT) 64902(AGXT2)'
[4,6]	4	'Glycine-->L-Glutamate-->N6-(L-1,3-Dicarboxypropyl)-L-lysine-->L-Lysine'	';rn:R00372 -->;rn:R02313 -->;rn:R00716 '	' 189(AGXT) 64902(AGXT2); 10157(AASS); 10157(AASS)'
[4,7]	'occurs in one reaction'	'Glycine+L-Arginine'	';rn:R00565 '	' 2628(GATM)'
[4,8]	2	'Glycine-->L-Glutamate-->L-Glutamine'	';rn:R00372 -->;rn:R00253 ;rn:R00256 ;rn:R00257 ;rn:R00573 ;rn:R00575 ;rn:R00578 ;rn:R00768 ;rn:R01072 ;rn:R01231 ;rn:R03905 ;rn:R04212 ;rn:R04463 ;rn:R08244 '	' 189(AGXT) 64902(AGXT2); 2752(GLUL); 27165(GLS2) 2744(GLS); 1503(CTPS1) 56474(CTPS2); 8833(GMPS); 440(ASNS); 790(CAD); 55191(NADSYN1); 2673(GFPT1) 9945(GFPT2); 5471(PPAT); 283459(GATC) 5188(GATB) 55278(QRSL1); 283459(GATC) 5188(GATB) 55278(QRSL1); 5198(PFAS)'
[4,9]	1	'Glycine-->L-Serine'	';rn:R00945 ;rn:R00588 ;rn:R09099 '	' 6470(SHMT1) 6472(SHMT2); 189(AGXT)'
[4,10]	2	'Glycine-->L-Glutamate-->L-Methionine'	';rn:R00372 -->;rn:R07396 '	' 189(AGXT) 64902(AGXT2); 6898(TAT)'
[4,12]	3	'Glycine-->L-Glutamate-->L-Tyrosine'	';rn:R00372 -->;rn:R00734 '	' 189(AGXT) 64902(AGXT2); 137362(GOT1L1) 2805(GOT1) 2806(GOT2); 6898(TAT)'
[4,13]	3	'Glycine-->L-Glutamate-->D-Fructose 6-phosphate'	';rn:R00372 -->;rn:R00768 '	' 189(AGXT) 64902(AGXT2); 2673(GFPT1) 9945(GFPT2)'
[4,18]	2	'Glycine-->Hydrogen peroxide-->Glutathione disulfide|||Glycine-->Glutathione-->Glutathione disulfide'	'|||;rn:R00497 -->;rn:R00094 ;rn:R00115 ;rn:R00274 ;rn:R02824 ;rn:R03167 ;rn:R07034 ;rn:R07035 ;rn:R09367 ;rn:R09368 ;rn:R12578 ;rn:R03915 '	' 2937(GSS); 2936(GSR); 257202(GPX6) 2876(GPX1) 2877(GPX2) 2878(GPX3) 2880(GPX5) 2882(GPX7) 493869(GPX8); 51060(TXNDC12); 2879(GPX4); 9588(PRDX6)'
[4,22]	3	'Glycine-->L-Glutamate-->L-Glutamine-->L-Asparagine'	';rn:R00372 -->;rn:R00253 ;rn:R00256 ;rn:R00257 ;rn:R00573 ;rn:R00575 ;rn:R00578 ;rn:R00768 ;rn:R01072 ;rn:R01231 ;rn:R03905 ;rn:R04212 ;rn:R04463 ;rn:R08244 -->;rn:R00578 '	' 189(AGXT) 64902(AGXT2); 2752(GLUL); 27165(GLS2) 2744(GLS); 1503(CTPS1) 56474(CTPS2); 8833(GMPS); 440(ASNS); 790(CAD); 55191(NADSYN1); 2673(GFPT1) 9945(GFPT2); 5471(PPAT); 283459(GATC) 5188(GATB) 55278(QRSL1); 283459(GATC) 5188(GATB) 55278(QRSL1); 5198(PFAS)'
[4,25]	3	'Glycine-->L-Glutamate-->L-Valine'	';rn:R00372 -->;rn:R01214 '	' 189(AGXT) 64902(AGXT2); 586(BCAT1) 587(BCAT2)'
[4,27]	2	'Glycine-->S-Adenosyl-L-homocysteine-->Adenosine'	';rn:R00367 -->;rn:R00192 '	' 27232(GNMT); 10768(AHCYL1) 191(AHCY) 23382(AHCYL2)'
[4,30]	2	'Glycine-->L-Ornithine-->L-Glutamate 5-semialdehyde'	';rn:R00565 -->;rn:R00667 ;rn:R01343 '	' 2628(GATM); 4942(OAT)'
[5,1]	1	'L-Alanine-->Pyruvate'	';rn:R00258 ;rn:R00369 ;rn:R10992 ;rn:R00585 ;rn:R02050 '	' 2875(GPT) 84706(GPT2); 189(AGXT) 64902(AGXT2); 189(AGXT); 64902(AGXT2)'
[5,2]	'occurs in one reaction'	'L-Alanine+2-Oxoglutarate'	';rn:R00258 '	' 2875(GPT) 84706(GPT2)'
[5,4]	1	'L-Alanine-->Glycine'	';rn:R00369 '	' 189(AGXT) 64902(AGXT2)'
[5,6]	4	'L-Alanine-->L-Glutamate-->N6-(L-1,3-Dicarboxypropyl)-L-lysine-->L-Lysine'	';rn:R00258 -->;rn:R02313 -->;rn:R00716 '	' 2875(GPT) 84706(GPT2); 10157(AASS); 10157(AASS)'
[5,8]	2	'L-Alanine-->L-Glutamate-->L-Glutamine'	';rn:R00258 -->;rn:R00253 ;rn:R00256 ;rn:R00257 ;rn:R00573 ;rn:R00575 ;rn:R00578 ;rn:R00768 ;rn:R01072 ;rn:R01231 ;rn:R03905 ;rn:R04212 ;rn:R04463 ;rn:R08244 '	' 2875(GPT) 84706(GPT2); 2752(GLUL); 27165(GLS2) 2744(GLS); 1503(CTPS1) 56474(CTPS2); 8833(GMPS); 440(ASNS); 790(CAD); 55191(NADSYN1); 2673(GFPT1) 9945(GFPT2); 5471(PPAT); 283459(GATC) 5188(GATB) 55278(QRSL1); 283459(GATC) 5188(GATB) 55278(QRSL1); 5198(PFAS)'
[5,12]	3	'L-Alanine-->L-Glutamate-->L-Tyrosine'	';rn:R00258 -->;rn:R00734 '	' 2875(GPT) 84706(GPT2); 137362(GOT1L1) 2805(GOT1) 2806(GOT2); 6898(TAT)'
[5,13]	3	'L-Alanine-->L-Glutamate-->D-Fructose 6-phosphate'	';rn:R00258 -->;rn:R00768 '	' 2875(GPT) 84706(GPT2); 2673(GFPT1) 9945(GFPT2)'
[5,15]	2	'L-Alanine-->L-Cysteine'	';rn:R07460 ;rn:R11528 ;rn:R11583 '	' 9054(NFS1); 55034(MOCOS)'
[5,22]	3	'L-Alanine-->L-Glutamate-->L-Glutamine-->L-Asparagine'	';rn:R00258 -->;rn:R00253 ;rn:R00256 ;rn:R00257 ;rn:R00573 ;rn:R00575 ;rn:R00578 ;rn:R00768 ;rn:R01072 ;rn:R01231 ;rn:R03905 ;rn:R04212 ;rn:R04463 ;rn:R08244 -->;rn:R00578 '	' 2875(GPT) 84706(GPT2); 2752(GLUL); 27165(GLS2) 2744(GLS); 1503(CTPS1) 56474(CTPS2); 8833(GMPS); 440(ASNS); 790(CAD); 55191(NADSYN1); 2673(GFPT1) 9945(GFPT2); 5471(PPAT); 283459(GATC) 5188(GATB) 55278(QRSL1); 283459(GATC) 5188(GATB) 55278(QRSL1); 5198(PFAS)'
[5,25]	3	'L-Alanine-->L-Glutamate-->L-Valine'	';rn:R00258 -->;rn:R01214 '	' 2875(GPT) 84706(GPT2); 586(BCAT1) 587(BCAT2)'
[6,2]	'occurs in one reaction'	'L-Lysine+2-Oxoglutarate'	';rn:R00716 '	' 10157(AASS)'
[6,8]	4	'L-Lysine-->N6-(L-1,3-Dicarboxypropyl)-L-lysine-->L-Glutamate-->L-Glutamine'	';rn:R00716 -->;rn:R02313 -->;rn:R00253 ;rn:R00256 ;rn:R00257 ;rn:R00573 ;rn:R00575 ;rn:R00578 ;rn:R00768 ;rn:R01072 ;rn:R01231 ;rn:R03905 ;rn:R04212 ;rn:R04463 ;rn:R08244 '	' 10157(AASS); 10157(AASS); 2752(GLUL); 27165(GLS2) 2744(GLS); 1503(CTPS1) 56474(CTPS2); 8833(GMPS); 440(ASNS); 790(CAD); 55191(NADSYN1); 2673(GFPT1) 9945(GFPT2); 5471(PPAT); 283459(GATC) 5188(GATB) 55278(QRSL1); 283459(GATC) 5188(GATB) 55278(QRSL1); 5198(PFAS)'
[6,10]	4	'L-Lysine-->N6-(L-1,3-Dicarboxypropyl)-L-lysine-->L-Glutamate-->L-Methionine'	';rn:R00716 -->;rn:R02313 -->;rn:R07396 '	' 10157(AASS); 10157(AASS); 6898(TAT)'
[7,2]	3	'L-Arginine-->L-Ornithine-->L-Glutamate-->2-Oxoglutarate'	';rn:R00551 ;rn:R00565 ;rn:R01686 ;rn:R01989 -->;rn:R00667 ;rn:R00668 -->;rn:R00243 ;rn:R00248 ;rn:R07396 ;rn:R00258 ;rn:R00355 ;rn:R00372 ;rn:R00667 ;rn:R00668 ;rn:R00694 ;rn:R00734 ;rn:R00895 ;rn:R00908 ;rn:R01090 ;rn:R01214 ;rn:R01648 ;rn:R01939 ;rn:R01956 ;rn:R02199 ;rn:R02433 ;rn:R02619 ;rn:R04171 ;rn:R04173 ;rn:R04188 ;rn:R05052 ;rn:R05085 ;rn:R10991 ;rn:R12688 '	' 383(ARG1) 384(ARG2); 2628(GATM); 4942(OAT); 2746(GLUD1) 2747(GLUD2); 6898(TAT); 2875(GPT) 84706(GPT2); 189(AGXT) 64902(AGXT2); 18(ABAT); 586(BCAT1) 587(BCAT2); 51166(AADAT); 51166(AADAT) 56267(KYAT3) 883(KYAT1); 29968(PSAT1); 18(ABAT)'
[7,4]	'occurs in one reaction'	'L-Arginine+Glycine'	';rn:R00565 '	' 2628(GATM)'
[7,8]	3	'L-Arginine-->L-Ornithine-->L-Glutamate-->L-Glutamine'	';rn:R00551 ;rn:R00565 ;rn:R01686 ;rn:R01989 -->;rn:R00667 ;rn:R00668 -->;rn:R00253 ;rn:R00256 ;rn:R00257 ;rn:R00573 ;rn:R00575 ;rn:R00578 ;rn:R00768 ;rn:R01072 ;rn:R01231 ;rn:R03905 ;rn:R04212 ;rn:R04463 ;rn:R08244 '	' 383(ARG1) 384(ARG2); 2628(GATM); 4942(OAT); 2752(GLUL); 27165(GLS2) 2744(GLS); 1503(CTPS1) 56474(CTPS2); 8833(GMPS); 440(ASNS); 790(CAD); 55191(NADSYN1); 2673(GFPT1) 9945(GFPT2); 5471(PPAT); 283459(GATC) 5188(GATB) 55278(QRSL1); 283459(GATC) 5188(GATB) 55278(QRSL1); 5198(PFAS)'
[7,10]	3	'L-Arginine-->L-Ornithine-->L-Glutamate-->L-Methionine'	';rn:R00551 ;rn:R00565 ;rn:R01686 ;rn:R01989 -->;rn:R00667 ;rn:R00668 -->;rn:R07396 '	' 383(ARG1) 384(ARG2); 2628(GATM); 4942(OAT); 6898(TAT)'
[7,17]	'occurs in one reaction'	'L-Arginine+Fumarate'	';rn:R01086 '	' 435(ASL)'
[7,27]	3	'L-Arginine-->Guanidinoacetate-->S-Adenosyl-L-homocysteine-->Adenosine'	';rn:R00565 -->;rn:R01883 -->;rn:R00192 '	' 2628(GATM); 2593(GAMT); 10768(AHCYL1) 191(AHCY) 23382(AHCYL2)'
[7,30]	2	'L-Arginine-->L-Ornithine-->L-Glutamate 5-semialdehyde'	';rn:R00551 ;rn:R00565 ;rn:R01686 ;rn:R01989 -->;rn:R00667 ;rn:R01343 '	' 383(ARG1) 384(ARG2); 2628(GATM); 4942(OAT)'
[8,2]	2	'L-Glutamine-->L-Glutamate-->2-Oxoglutarate|||L-Glutamine-->2-Oxoglutaramate-->2-Oxoglutarate'	'|||;rn:R01375 -->;rn:R00269 '	' 56267(KYAT3) 883(KYAT1); 56954(NIT2)'
[8,4]	3	'L-Glutamine-->L-Glutamate-->Glycine'	';rn:R00256 ;rn:R00257 ;rn:R00573 ;rn:R00575 ;rn:R00578 ;rn:R00768 ;rn:R01072 ;rn:R01231 ;rn:R03905 ;rn:R04212 ;rn:R04463 ;rn:R08244 ;rn:R00253 -->;rn:R00372 '	' 27165(GLS2) 2744(GLS); 1503(CTPS1) 56474(CTPS2); 8833(GMPS); 440(ASNS); 790(CAD); 55191(NADSYN1); 2673(GFPT1) 9945(GFPT2); 5471(PPAT); 283459(GATC) 5188(GATB) 55278(QRSL1); 283459(GATC) 5188(GATB) 55278(QRSL1); 5198(PFAS); 2752(GLUL); 189(AGXT) 64902(AGXT2)'
[8,5]	3	'L-Glutamine-->L-Glutamate-->L-Alanine'	';rn:R00256 ;rn:R00257 ;rn:R00573 ;rn:R00575 ;rn:R00578 ;rn:R00768 ;rn:R01072 ;rn:R01231 ;rn:R03905 ;rn:R04212 ;rn:R04463 ;rn:R08244 ;rn:R00253 -->;rn:R00258 '	' 27165(GLS2) 2744(GLS); 1503(CTPS1) 56474(CTPS2); 8833(GMPS); 440(ASNS); 790(CAD); 55191(NADSYN1); 2673(GFPT1) 9945(GFPT2); 5471(PPAT); 283459(GATC) 5188(GATB) 55278(QRSL1); 283459(GATC) 5188(GATB) 55278(QRSL1); 5198(PFAS); 2752(GLUL); 2875(GPT) 84706(GPT2)'
[8,6]	4	'L-Glutamine-->L-Glutamate-->N6-(L-1,3-Dicarboxypropyl)-L-lysine-->L-Lysine'	';rn:R00256 ;rn:R00257 ;rn:R00573 ;rn:R00575 ;rn:R00578 ;rn:R00768 ;rn:R01072 ;rn:R01231 ;rn:R03905 ;rn:R04212 ;rn:R04463 ;rn:R08244 ;rn:R00253 -->;rn:R02313 -->;rn:R00716 '	' 27165(GLS2) 2744(GLS); 1503(CTPS1) 56474(CTPS2); 8833(GMPS); 440(ASNS); 790(CAD); 55191(NADSYN1); 2673(GFPT1) 9945(GFPT2); 5471(PPAT); 283459(GATC) 5188(GATB) 55278(QRSL1); 283459(GATC) 5188(GATB) 55278(QRSL1); 5198(PFAS); 2752(GLUL); 10157(AASS); 10157(AASS)'
[8,10]	2	'L-Glutamine-->L-Glutamate-->L-Methionine'	';rn:R00256 ;rn:R00257 ;rn:R00573 ;rn:R00575 ;rn:R00578 ;rn:R00768 ;rn:R01072 ;rn:R01231 ;rn:R03905 ;rn:R04212 ;rn:R04463 ;rn:R08244 ;rn:R00253 -->;rn:R07396 '	' 27165(GLS2) 2744(GLS); 1503(CTPS1) 56474(CTPS2); 8833(GMPS); 440(ASNS); 790(CAD); 55191(NADSYN1); 2673(GFPT1) 9945(GFPT2); 5471(PPAT); 283459(GATC) 5188(GATB) 55278(QRSL1); 283459(GATC) 5188(GATB) 55278(QRSL1); 5198(PFAS); 2752(GLUL); 6898(TAT)'
[8,11]	1	'L-Glutamine-->L-Phenylalanine'	';rn:R01375 '	' 56267(KYAT3) 883(KYAT1)'
[8,13]	'occurs in one reaction'	'L-Glutamine+D-Fructose 6-phosphate'	';rn:R00768 '	' 2673(GFPT1) 9945(GFPT2)'
[8,15]	3	'L-Glutamine-->L-Glutamate-->L-Cysteine|||L-Glutamine-->L-Glutamate-->gamma-L-Glutamyl-L-cysteine-->L-Cysteine'	'|||;rn:R00256 ;rn:R00257 ;rn:R00573 ;rn:R00575 ;rn:R00578 ;rn:R00768 ;rn:R01072 ;rn:R01231 ;rn:R03905 ;rn:R04212 ;rn:R04463 ;rn:R08244 ;rn:R00253 -->;rn:R00894 -->;rn:R02743 ;rn:R00894 '	' 27165(GLS2) 2744(GLS); 1503(CTPS1) 56474(CTPS2); 8833(GMPS); 440(ASNS); 790(CAD); 55191(NADSYN1); 2673(GFPT1) 9945(GFPT2); 5471(PPAT); 283459(GATC) 5188(GATB) 55278(QRSL1); 283459(GATC) 5188(GATB) 55278(QRSL1); 5198(PFAS); 2752(GLUL); 2729(GCLC); 79017(GGCT)'
[8,22]	1	'L-Glutamine-->L-Asparagine'	';rn:R00578 '	' 440(ASNS)'
[8,25]	3	'L-Glutamine-->L-Glutamate-->L-Valine'	';rn:R00256 ;rn:R00257 ;rn:R00573 ;rn:R00575 ;rn:R00578 ;rn:R00768 ;rn:R01072 ;rn:R01231 ;rn:R03905 ;rn:R04212 ;rn:R04463 ;rn:R08244 ;rn:R00253 -->;rn:R01214 '	' 27165(GLS2) 2744(GLS); 1503(CTPS1) 56474(CTPS2); 8833(GMPS); 440(ASNS); 790(CAD); 55191(NADSYN1); 2673(GFPT1) 9945(GFPT2); 5471(PPAT); 283459(GATC) 5188(GATB) 55278(QRSL1); 283459(GATC) 5188(GATB) 55278(QRSL1); 5198(PFAS); 2752(GLUL); 586(BCAT1) 587(BCAT2)'
[8,27]	3	'L-Glutamine-->6-Thioguanosine monophosphate-->S-Adenosyl-L-homocysteine-->Adenosine'	';rn:R08244 -->;rn:R08246 -->;rn:R00192 '	' 8833(GMPS); 7172(TPMT); 10768(AHCYL1) 191(AHCY) 23382(AHCYL2)'
[8,28]	2	'L-Glutamine-->CTP-->D-Fructose 1,6-bisphosphate'	';rn:R00573 -->;rn:R00767 '	' 1503(CTPS1) 56474(CTPS2); 5211(PFKL) 5213(PFKM) 5214(PFKP)'
[9,1]	'occurs in one reaction'	'L-Serine+Pyruvate'	';rn:R00585 '	' 189(AGXT)'
[9,4]	1	'L-Serine-->Glycine'	';rn:R00588 ;rn:R09099 ;rn:R00945 '	' 189(AGXT); 6470(SHMT1) 6472(SHMT2)'
[9,5]	1	'L-Serine-->L-Alanine'	';rn:R00585 '	' 189(AGXT)'
[9,15]	1	'L-Serine-->L-Cysteine'	';rn:R00891 '	' 102724560(CBS) 875(CBS)'
[10,1]	2	'L-Methionine-->Pyruvate|||L-Methionine-->Thioredoxin-->Pyruvate'	'|||;rn:R07606 -->;rn:R03105 '	' 4482(MSRA); 4357(MPST) 7263(TST)'
[10,2]	'occurs in one reaction'	'L-Methionine+2-Oxoglutarate'	';rn:R07396 '	' 6898(TAT)'
[10,4]	3	'L-Methionine-->S-Adenosyl-L-methionine-->Sarcosine-->Glycine'	';rn:R00177 ;rn:R00650 ;rn:R07767 ;rn:R09394 ;rn:R10552 ;rn:R10649 ;rn:R10650 ;rn:R12423 ;rn:R12424 -->;rn:R00367 -->;rn:R00610 ;rn:R00611 ;rn:R00367 '	' 27430(MAT2B) 4143(MAT1A) 4144(MAT2A); 23743(BHMT2); 11019(LIAS); 4337(MOCS1); 441250(TYW1B) 55253(TYW1); 54901(CDKAL1); 27232(GNMT); 51268(PIPOX); 1757(SARDH)'
[10,8]	3	'L-Methionine-->L-Glutamate-->L-Glutamine'	';rn:R07396 -->;rn:R00253 ;rn:R00256 ;rn:R00257 ;rn:R00573 ;rn:R00575 ;rn:R00578 ;rn:R00768 ;rn:R01072 ;rn:R01231 ;rn:R03905 ;rn:R04212 ;rn:R04463 ;rn:R08244 '	' 6898(TAT); 2752(GLUL); 27165(GLS2) 2744(GLS); 1503(CTPS1) 56474(CTPS2); 8833(GMPS); 440(ASNS); 790(CAD); 55191(NADSYN1); 2673(GFPT1) 9945(GFPT2); 5471(PPAT); 283459(GATC) 5188(GATB) 55278(QRSL1); 283459(GATC) 5188(GATB) 55278(QRSL1); 5198(PFAS)'
[10,15]	3	'L-Methionine-->S-Adenosyl-L-methionine-->Hydrogen sulfide-->L-Cysteine|||L-Methionine-->Thioredoxin-->Hydrogen sulfide-->L-Cysteine'	'|||;rn:R07606 -->;rn:R03105 ;rn:R12690 -->;rn:R00891 ;rn:R00782 '	' 4482(MSRA); 4357(MPST) 7263(TST); 102724560(CBS) 875(CBS); 1491(CTH); 56267(KYAT3) 883(KYAT1)'
[10,18]	2	'L-Methionine-->Hydrogen peroxide-->Glutathione disulfide'	';rn:R00648 -->;rn:R00274 '	' 259307(IL4I1); 257202(GPX6) 2876(GPX1) 2877(GPX2) 2878(GPX3) 2880(GPX5) 2882(GPX7) 493869(GPX8)'
[10,27]	3	'L-Methionine-->S-Adenosyl-L-methionine-->S-Adenosyl-L-homocysteine-->Adenosine|||L-Methionine-->Thioredoxin-->S-Adenosyl-L-homocysteine-->Adenosine'	'|||;rn:R07606 -->;rn:R12917 ;rn:R12918 ;rn:R12919 -->;rn:R00192 '	' 4482(MSRA); 57412(AS3MT); 10768(AHCYL1) 191(AHCY) 23382(AHCYL2)'
[11,2]	'occurs in one reaction'	'L-Phenylalanine+2-Oxoglutarate'	';rn:R00694 '	' 137362(GOT1L1) 2805(GOT1) 2806(GOT2); 6898(TAT)'
[11,4]	3	'L-Phenylalanine-->L-Glutamate-->Glycine'	';rn:R00694 -->;rn:R00372 '	' 137362(GOT1L1) 2805(GOT1) 2806(GOT2); 6898(TAT); 189(AGXT) 64902(AGXT2)'
[11,5]	3	'L-Phenylalanine-->L-Glutamate-->L-Alanine'	';rn:R00694 -->;rn:R00258 '	' 137362(GOT1L1) 2805(GOT1) 2806(GOT2); 6898(TAT); 2875(GPT) 84706(GPT2)'
[11,6]	4	'L-Phenylalanine-->L-Glutamate-->N6-(L-1,3-Dicarboxypropyl)-L-lysine-->L-Lysine'	';rn:R00694 -->;rn:R02313 -->;rn:R00716 '	' 137362(GOT1L1) 2805(GOT1) 2806(GOT2); 6898(TAT); 10157(AASS); 10157(AASS)'
[11,8]	2	'L-Phenylalanine-->L-Glutamine|||L-Phenylalanine-->L-Glutamate-->L-Glutamine'	'|||;rn:R00694 -->;rn:R00253 ;rn:R00256 ;rn:R00257 ;rn:R00573 ;rn:R00575 ;rn:R00578 ;rn:R00768 ;rn:R01072 ;rn:R01231 ;rn:R03905 ;rn:R04212 ;rn:R04463 ;rn:R08244 '	' 137362(GOT1L1) 2805(GOT1) 2806(GOT2); 6898(TAT); 2752(GLUL); 27165(GLS2) 2744(GLS); 1503(CTPS1) 56474(CTPS2); 8833(GMPS); 440(ASNS); 790(CAD); 55191(NADSYN1); 2673(GFPT1) 9945(GFPT2); 5471(PPAT); 283459(GATC) 5188(GATB) 55278(QRSL1); 283459(GATC) 5188(GATB) 55278(QRSL1); 5198(PFAS)'
[11,10]	2	'L-Phenylalanine-->L-Glutamate-->L-Methionine'	';rn:R00694 -->;rn:R07396 '	' 137362(GOT1L1) 2805(GOT1) 2806(GOT2); 6898(TAT)'
[11,12]	1	'L-Phenylalanine-->L-Tyrosine'	';rn:R01795 ;rn:R07211 ;rn:R12540 '	' 5053(PAH)'
[11,13]	3	'L-Phenylalanine-->L-Glutamate-->D-Fructose 6-phosphate'	';rn:R00694 -->;rn:R00768 '	' 137362(GOT1L1) 2805(GOT1) 2806(GOT2); 6898(TAT); 2673(GFPT1) 9945(GFPT2)'
[11,15]	3	'L-Phenylalanine-->L-Glutamate-->L-Cysteine|||L-Phenylalanine-->L-Glutamate-->gamma-L-Glutamyl-L-cysteine-->L-Cysteine'	'|||;rn:R00694 -->;rn:R00894 -->;rn:R02743 ;rn:R00894 '	' 137362(GOT1L1) 2805(GOT1) 2806(GOT2); 6898(TAT); 2729(GCLC); 79017(GGCT)'
[11,18]	2	'L-Phenylalanine-->Hydrogen peroxide-->Glutathione disulfide'	';rn:R00689 -->;rn:R00274 '	' 259307(IL4I1); 257202(GPX6) 2876(GPX1) 2877(GPX2) 2878(GPX3) 2880(GPX5) 2882(GPX7) 493869(GPX8)'
[11,22]	3	'L-Phenylalanine-->L-Glutamine-->L-Asparagine|||L-Phenylalanine-->L-Glutamate-->L-Glutamine-->L-Asparagine'	'|||;rn:R00694 -->;rn:R00253 ;rn:R00256 ;rn:R00257 ;rn:R00573 ;rn:R00575 ;rn:R00578 ;rn:R00768 ;rn:R01072 ;rn:R01231 ;rn:R03905 ;rn:R04212 ;rn:R04463 ;rn:R08244 -->;rn:R00578 '	' 137362(GOT1L1) 2805(GOT1) 2806(GOT2); 6898(TAT); 2752(GLUL); 27165(GLS2) 2744(GLS); 1503(CTPS1) 56474(CTPS2); 8833(GMPS); 440(ASNS); 790(CAD); 55191(NADSYN1); 2673(GFPT1) 9945(GFPT2); 5471(PPAT); 283459(GATC) 5188(GATB) 55278(QRSL1); 283459(GATC) 5188(GATB) 55278(QRSL1); 5198(PFAS)'
[11,25]	3	'L-Phenylalanine-->L-Glutamate-->L-Valine'	';rn:R00694 -->;rn:R01214 '	' 137362(GOT1L1) 2805(GOT1) 2806(GOT2); 6898(TAT); 586(BCAT1) 587(BCAT2)'
[12,2]	'occurs in one reaction'	'L-Tyrosine+2-Oxoglutarate'	';rn:R00734 '	' 137362(GOT1L1) 2805(GOT1) 2806(GOT2); 6898(TAT)'
[12,4]	3	'L-Tyrosine-->L-Glutamate-->Glycine'	';rn:R00734 -->;rn:R00372 '	' 137362(GOT1L1) 2805(GOT1) 2806(GOT2); 6898(TAT); 189(AGXT) 64902(AGXT2)'
[12,5]	3	'L-Tyrosine-->L-Glutamate-->L-Alanine'	';rn:R00734 -->;rn:R00258 '	' 137362(GOT1L1) 2805(GOT1) 2806(GOT2); 6898(TAT); 2875(GPT) 84706(GPT2)'
[12,6]	4	'L-Tyrosine-->L-Glutamate-->N6-(L-1,3-Dicarboxypropyl)-L-lysine-->L-Lysine'	';rn:R00734 -->;rn:R02313 -->;rn:R00716 '	' 137362(GOT1L1) 2805(GOT1) 2806(GOT2); 6898(TAT); 10157(AASS); 10157(AASS)'
[12,8]	2	'L-Tyrosine-->L-Glutamate-->L-Glutamine'	';rn:R00734 -->;rn:R00253 ;rn:R00256 ;rn:R00257 ;rn:R00573 ;rn:R00575 ;rn:R00578 ;rn:R00768 ;rn:R01072 ;rn:R01231 ;rn:R03905 ;rn:R04212 ;rn:R04463 ;rn:R08244 '	' 137362(GOT1L1) 2805(GOT1) 2806(GOT2); 6898(TAT); 2752(GLUL); 27165(GLS2) 2744(GLS); 1503(CTPS1) 56474(CTPS2); 8833(GMPS); 440(ASNS); 790(CAD); 55191(NADSYN1); 2673(GFPT1) 9945(GFPT2); 5471(PPAT); 283459(GATC) 5188(GATB) 55278(QRSL1); 283459(GATC) 5188(GATB) 55278(QRSL1); 5198(PFAS)'
[12,10]	2	'L-Tyrosine-->L-Glutamate-->L-Methionine'	';rn:R00734 -->;rn:R07396 '	' 137362(GOT1L1) 2805(GOT1) 2806(GOT2); 6898(TAT)'
[12,13]	3	'L-Tyrosine-->L-Glutamate-->D-Fructose 6-phosphate'	';rn:R00734 -->;rn:R00768 '	' 137362(GOT1L1) 2805(GOT1) 2806(GOT2); 6898(TAT); 2673(GFPT1) 9945(GFPT2)'
[12,15]	3	'L-Tyrosine-->L-Glutamate-->L-Cysteine|||L-Tyrosine-->L-Glutamate-->gamma-L-Glutamyl-L-cysteine-->L-Cysteine'	'|||;rn:R00734 -->;rn:R00894 -->;rn:R02743 ;rn:R00894 '	' 137362(GOT1L1) 2805(GOT1) 2806(GOT2); 6898(TAT); 2729(GCLC); 79017(GGCT)'
[12,18]	2	'L-Tyrosine-->Hydrogen peroxide-->Glutathione disulfide'	';rn:R00729 -->;rn:R00274 '	' 259307(IL4I1); 257202(GPX6) 2876(GPX1) 2877(GPX2) 2878(GPX3) 2880(GPX5) 2882(GPX7) 493869(GPX8)'
[12,22]	3	'L-Tyrosine-->L-Glutamate-->L-Glutamine-->L-Asparagine'	';rn:R00734 -->;rn:R00253 ;rn:R00256 ;rn:R00257 ;rn:R00573 ;rn:R00575 ;rn:R00578 ;rn:R00768 ;rn:R01072 ;rn:R01231 ;rn:R03905 ;rn:R04212 ;rn:R04463 ;rn:R08244 -->;rn:R00578 '	' 137362(GOT1L1) 2805(GOT1) 2806(GOT2); 6898(TAT); 2752(GLUL); 27165(GLS2) 2744(GLS); 1503(CTPS1) 56474(CTPS2); 8833(GMPS); 440(ASNS); 790(CAD); 55191(NADSYN1); 2673(GFPT1) 9945(GFPT2); 5471(PPAT); 283459(GATC) 5188(GATB) 55278(QRSL1); 283459(GATC) 5188(GATB) 55278(QRSL1); 5198(PFAS)'
[12,25]	3	'L-Tyrosine-->L-Glutamate-->L-Valine'	';rn:R00734 -->;rn:R01214 '	' 137362(GOT1L1) 2805(GOT1) 2806(GOT2); 6898(TAT); 586(BCAT1) 587(BCAT2)'
[13,2]	2	'D-Fructose 6-phosphate-->L-Glutamate-->2-Oxoglutarate'	';rn:R00768 -->;rn:R00243 ;rn:R00248 ;rn:R07396 ;rn:R00258 ;rn:R00355 ;rn:R00372 ;rn:R00667 ;rn:R00668 ;rn:R00694 ;rn:R00734 ;rn:R00895 ;rn:R00908 ;rn:R01090 ;rn:R01214 ;rn:R01648 ;rn:R01939 ;rn:R01956 ;rn:R02199 ;rn:R02433 ;rn:R02619 ;rn:R04171 ;rn:R04173 ;rn:R04188 ;rn:R05052 ;rn:R05085 ;rn:R10991 ;rn:R12688 '	' 2673(GFPT1) 9945(GFPT2); 2746(GLUD1) 2747(GLUD2); 6898(TAT); 2875(GPT) 84706(GPT2); 189(AGXT) 64902(AGXT2); 4942(OAT); 18(ABAT); 586(BCAT1) 587(BCAT2); 51166(AADAT); 51166(AADAT) 56267(KYAT3) 883(KYAT1); 29968(PSAT1); 18(ABAT)'
[13,3]	3	'D-Fructose 6-phosphate-->UDP-->D-Glucose|||D-Fructose 6-phosphate-->D-Glucose 6-phosphate-->D-Glucose|||D-Fructose 6-phosphate-->IDP-->D-Glucose'	'|||;rn:R00770 -->;rn:R00725 '	' 5211(PFKL) 5213(PFKM) 5214(PFKP)'
[13,4]	3	'D-Fructose 6-phosphate-->L-Glutamate-->Glycine'	';rn:R00768 -->;rn:R00372 '	' 2673(GFPT1) 9945(GFPT2); 189(AGXT) 64902(AGXT2)'
[13,5]	3	'D-Fructose 6-phosphate-->L-Glutamate-->L-Alanine'	';rn:R00768 -->;rn:R00258 '	' 2673(GFPT1) 9945(GFPT2); 2875(GPT) 84706(GPT2)'
[13,6]	4	'D-Fructose 6-phosphate-->L-Glutamate-->N6-(L-1,3-Dicarboxypropyl)-L-lysine-->L-Lysine'	';rn:R00768 -->;rn:R02313 -->;rn:R00716 '	' 2673(GFPT1) 9945(GFPT2); 10157(AASS); 10157(AASS)'
[13,8]	'occurs in one reaction'	'D-Fructose 6-phosphate+L-Glutamine'	';rn:R00768 '	' 2673(GFPT1) 9945(GFPT2)'
[13,10]	2	'D-Fructose 6-phosphate-->L-Glutamate-->L-Methionine'	';rn:R00768 -->;rn:R07396 '	' 2673(GFPT1) 9945(GFPT2); 6898(TAT)'
[13,12]	3	'D-Fructose 6-phosphate-->L-Glutamate-->L-Tyrosine'	';rn:R00768 -->;rn:R00734 '	' 2673(GFPT1) 9945(GFPT2); 6898(TAT)'
[13,15]	3	'D-Fructose 6-phosphate-->L-Glutamate-->L-Cysteine|||D-Fructose 6-phosphate-->L-Glutamate-->gamma-L-Glutamyl-L-cysteine-->L-Cysteine'	'|||;rn:R00768 -->;rn:R00894 -->;rn:R02743 ;rn:R00894 '	' 2673(GFPT1) 9945(GFPT2); 2729(GCLC); 79017(GGCT)'
[13,16]	'occurs in one reaction'	'D-Fructose 6-phosphate+D-Glyceraldehyde 3-phosphate'	';rn:R01067 '	' 7086(TKT) 8277(TKTL1) 84076(TKTL2)'
[13,22]	3	'D-Fructose 6-phosphate-->L-Glutamate-->L-Glutamine-->L-Asparagine'	';rn:R00768 -->;rn:R00253 ;rn:R00256 ;rn:R00257 ;rn:R00573 ;rn:R00575 ;rn:R00578 ;rn:R00768 ;rn:R01072 ;rn:R01231 ;rn:R03905 ;rn:R04212 ;rn:R04463 ;rn:R08244 -->;rn:R00578 '	' 2673(GFPT1) 9945(GFPT2); 2752(GLUL); 27165(GLS2) 2744(GLS); 1503(CTPS1) 56474(CTPS2); 8833(GMPS); 440(ASNS); 790(CAD); 55191(NADSYN1); 5471(PPAT); 283459(GATC) 5188(GATB) 55278(QRSL1); 283459(GATC) 5188(GATB) 55278(QRSL1); 5198(PFAS)'
[13,25]	3	'D-Fructose 6-phosphate-->L-Glutamate-->L-Valine'	';rn:R00768 -->;rn:R01214 '	' 2673(GFPT1) 9945(GFPT2); 586(BCAT1) 587(BCAT2)'
[13,28]	1	'D-Fructose 6-phosphate-->D-Fructose 1,6-bisphosphate'	';rn:R00756 ;rn:R00767 ;rn:R00769 ;rn:R00770 ;rn:R00762 '	' 5211(PFKL) 5213(PFKM) 5214(PFKP); 2203(FBP1) 8789(FBP2)'
[14,2]	3	'sn-Glycerol 3-phosphate-->FADH2-->FAD-->2-Oxoglutarate'	';rn:R00848 -->;rn:R01279 ;rn:R03777 ;rn:R03857 ;rn:R03990 ;rn:R04751 ;rn:R04754 ;rn:R00848 ;rn:R01175 ;rn:R02487 ;rn:R03534 ;rn:R04095 ;rn:R07888 ;rn:R07892 ;rn:R07896 ;rn:R09520 -->;rn:R03534 '	' 2820(GPD2); 51(ACOX1) 8310(ACOX3); 34(ACADM); 33(ACADL); 37(ACADVL); 35(ACADS); 36(ACADSB); 2639(GCDH); 79944(L2HGDH); 3712(IVD); 645(BLVRB)'
[14,16]	3	'sn-Glycerol 3-phosphate-->Glycerone phosphate-->D-Glyceraldehyde 3-phosphate'	';rn:R00842 ;rn:R00848 ;rn:R00849 ;rn:R08657 -->;rn:R01015 '	' 23171(GPD1L) 2819(GPD1); 2820(GPD2); 7167(TPI1)'
[14,20]	3	'sn-Glycerol 3-phosphate-->Hydroquinone-->L-Proline'	';rn:R00849 -->;rn:R01253 '	' 2820(GPD2); 5625(PRODH)'
[14,28]	3	'sn-Glycerol 3-phosphate-->Glycerone phosphate-->D-Fructose 1,6-bisphosphate'	';rn:R00842 ;rn:R00848 ;rn:R00849 ;rn:R08657 -->;rn:R01068 '	' 23171(GPD1L) 2819(GPD1); 2820(GPD2); 226(ALDOA) 229(ALDOB) 230(ALDOC)'
[15,1]	1	'L-Cysteine-->Pyruvate'	';rn:R00782 '	' 1491(CTH); 56267(KYAT3) 883(KYAT1)'
[15,2]	'occurs in one reaction'	'L-Cysteine+2-Oxoglutarate'	';rn:R00895 ;rn:R00896 '	' 137362(GOT1L1) 2805(GOT1) 2806(GOT2)'
[15,5]	1	'L-Cysteine-->L-Alanine'	';rn:R07460 ;rn:R11528 ;rn:R11583 '	' 9054(NFS1); 55034(MOCOS)'
[15,6]	4	'L-Cysteine-->L-Glutamate-->N6-(L-1,3-Dicarboxypropyl)-L-lysine-->L-Lysine'	';rn:R00895 -->;rn:R02313 -->;rn:R00716 '	' 137362(GOT1L1) 2805(GOT1) 2806(GOT2); 10157(AASS); 10157(AASS)'
[15,8]	2	'L-Cysteine-->L-Glutamate-->L-Glutamine'	';rn:R00895 -->;rn:R00253 ;rn:R00256 ;rn:R00257 ;rn:R00573 ;rn:R00575 ;rn:R00578 ;rn:R00768 ;rn:R01072 ;rn:R01231 ;rn:R03905 ;rn:R04212 ;rn:R04463 ;rn:R08244 '	' 137362(GOT1L1) 2805(GOT1) 2806(GOT2); 2752(GLUL); 27165(GLS2) 2744(GLS); 1503(CTPS1) 56474(CTPS2); 8833(GMPS); 440(ASNS); 790(CAD); 55191(NADSYN1); 2673(GFPT1) 9945(GFPT2); 5471(PPAT); 283459(GATC) 5188(GATB) 55278(QRSL1); 283459(GATC) 5188(GATB) 55278(QRSL1); 5198(PFAS)'
[15,9]	2	'L-Cysteine-->L-Serine'	';rn:R00891 '	' 102724560(CBS) 875(CBS)'
[15,12]	3	'L-Cysteine-->L-Glutamate-->L-Tyrosine'	';rn:R00895 -->;rn:R00734 '	' 137362(GOT1L1) 2805(GOT1) 2806(GOT2); 6898(TAT)'
[15,13]	3	'L-Cysteine-->L-Glutamate-->D-Fructose 6-phosphate'	';rn:R00895 -->;rn:R00768 '	' 137362(GOT1L1) 2805(GOT1) 2806(GOT2); 2673(GFPT1) 9945(GFPT2)'
[15,18]	3	'L-Cysteine-->gamma-L-Glutamyl-L-cysteine-->Glutathione-->Glutathione disulfide'	';rn:R00894 ;rn:R02743 -->;rn:R00497 -->;rn:R00094 ;rn:R00115 ;rn:R00274 ;rn:R02824 ;rn:R03167 ;rn:R07034 ;rn:R07035 ;rn:R09367 ;rn:R09368 ;rn:R12578 ;rn:R03915 '	' 2729(GCLC); 79017(GGCT); 2937(GSS); 2936(GSR); 257202(GPX6) 2876(GPX1) 2877(GPX2) 2878(GPX3) 2880(GPX5) 2882(GPX7) 493869(GPX8); 51060(TXNDC12); 2879(GPX4); 9588(PRDX6)'
[15,22]	3	'L-Cysteine-->L-Glutamate-->L-Glutamine-->L-Asparagine'	';rn:R00895 -->;rn:R00253 ;rn:R00256 ;rn:R00257 ;rn:R00573 ;rn:R00575 ;rn:R00578 ;rn:R00768 ;rn:R01072 ;rn:R01231 ;rn:R03905 ;rn:R04212 ;rn:R04463 ;rn:R08244 -->;rn:R00578 '	' 137362(GOT1L1) 2805(GOT1) 2806(GOT2); 2752(GLUL); 27165(GLS2) 2744(GLS); 1503(CTPS1) 56474(CTPS2); 8833(GMPS); 440(ASNS); 790(CAD); 55191(NADSYN1); 2673(GFPT1) 9945(GFPT2); 5471(PPAT); 283459(GATC) 5188(GATB) 55278(QRSL1); 283459(GATC) 5188(GATB) 55278(QRSL1); 5198(PFAS)'
[15,25]	3	'L-Cysteine-->L-Glutamate-->L-Valine'	';rn:R00895 -->;rn:R01214 '	' 137362(GOT1L1) 2805(GOT1) 2806(GOT2); 586(BCAT1) 587(BCAT2)'
[16,13]	'occurs in one reaction'	'D-Glyceraldehyde 3-phosphate+D-Fructose 6-phosphate'	';rn:R01067 '	' 7086(TKT) 8277(TKTL1) 84076(TKTL2)'
[16,14]	3	'D-Glyceraldehyde 3-phosphate-->Glycerone phosphate-->sn-Glycerol 3-phosphate'	';rn:R01015 -->;rn:R00842 ;rn:R00848 ;rn:R00849 ;rn:R08657 '	' 7167(TPI1); 23171(GPD1L) 2819(GPD1); 2820(GPD2)'
[17,7]	'occurs in one reaction'	'Fumarate+L-Arginine'	';rn:R01086 '	' 435(ASL)'
[17,21]	2	'Fumarate-->(S)-Malate'	';rn:R01082 '	' 2271(FH)'
[18,2]	3	'Glutathione disulfide-->Glutathione-->L-Glutamate-->2-Oxoglutarate'	';rn:R03915 ;rn:R00094 ;rn:R00115 ;rn:R00274 ;rn:R02824 ;rn:R03167 ;rn:R07034 ;rn:R07035 ;rn:R09367 ;rn:R09368 ;rn:R12578 -->;rn:R00494 -->;rn:R00243 ;rn:R00248 ;rn:R07396 ;rn:R00258 ;rn:R00355 ;rn:R00372 ;rn:R00667 ;rn:R00668 ;rn:R00694 ;rn:R00734 ;rn:R00895 ;rn:R00908 ;rn:R01090 ;rn:R01214 ;rn:R01648 ;rn:R01939 ;rn:R01956 ;rn:R02199 ;rn:R02433 ;rn:R02619 ;rn:R04171 ;rn:R04173 ;rn:R04188 ;rn:R05…	' 51060(TXNDC12); 2936(GSR); 257202(GPX6) 2876(GPX1) 2877(GPX2) 2878(GPX3) 2880(GPX5) 2882(GPX7) 493869(GPX8); 2879(GPX4); 9588(PRDX6); 124975(GGT6) 2678(GGT1) 2686(GGT7) 2687(GGT5); 2746(GLUD1) 2747(GLUD2); 6898(TAT); 2875(GPT) 84706(GPT2); 137362(GOT1L1) 2805(GOT1) 2806(GOT2); 189(AGXT) 64902(AGXT2); 4942(OAT); 18(ABAT); 586(BCAT1) 587(BCAT2); 51166(AADAT); 51166(AADAT) 56267(KYAT3) 883(KYAT1);…
[18,4]	3	'Glutathione disulfide-->Glutathione-->Cys-Gly-->Glycine'	';rn:R03915 ;rn:R00094 ;rn:R00115 ;rn:R00274 ;rn:R02824 ;rn:R03167 ;rn:R07034 ;rn:R07035 ;rn:R09367 ;rn:R09368 ;rn:R12578 -->;rn:R00494 ;rn:R01262 ;rn:R11861 -->;rn:R00899 '	' 51060(TXNDC12); 2936(GSR); 257202(GPX6) 2876(GPX1) 2877(GPX2) 2878(GPX3) 2880(GPX5) 2882(GPX7) 493869(GPX8); 2879(GPX4); 9588(PRDX6); 124975(GGT6) 2678(GGT1) 2686(GGT7) 2687(GGT5); 124975(GGT6) 2678(GGT1) 2686(GGT7) 2687(GGT5); 494143(CHAC2) 79094(CHAC1); 51056(LAP3); 290(ANPEP)'
[18,8]	3	'Glutathione disulfide-->Glutathione-->L-Glutamate-->L-Glutamine'	';rn:R03915 ;rn:R00094 ;rn:R00115 ;rn:R00274 ;rn:R02824 ;rn:R03167 ;rn:R07034 ;rn:R07035 ;rn:R09367 ;rn:R09368 ;rn:R12578 -->;rn:R00494 -->;rn:R00253 ;rn:R00256 ;rn:R00257 ;rn:R00573 ;rn:R00575 ;rn:R00578 ;rn:R00768 ;rn:R01072 ;rn:R01231 ;rn:R03905 ;rn:R04212 ;rn:R04463 ;rn:R08244 '	' 51060(TXNDC12); 2936(GSR); 257202(GPX6) 2876(GPX1) 2877(GPX2) 2878(GPX3) 2880(GPX5) 2882(GPX7) 493869(GPX8); 2879(GPX4); 9588(PRDX6); 124975(GGT6) 2678(GGT1) 2686(GGT7) 2687(GGT5); 2752(GLUL); 27165(GLS2) 2744(GLS); 1503(CTPS1) 56474(CTPS2); 8833(GMPS); 440(ASNS); 790(CAD); 55191(NADSYN1); 2673(GFPT1) 9945(GFPT2); 5471(PPAT); 283459(GATC) 5188(GATB) 55278(QRSL1); 283459(GATC) 5188(GATB) 55278(Q…
[18,10]	3	'Glutathione disulfide-->Glutathione-->L-Glutamate-->L-Methionine'	';rn:R03915 ;rn:R00094 ;rn:R00115 ;rn:R00274 ;rn:R02824 ;rn:R03167 ;rn:R07034 ;rn:R07035 ;rn:R09367 ;rn:R09368 ;rn:R12578 -->;rn:R00494 -->;rn:R07396 '	' 51060(TXNDC12); 2936(GSR); 257202(GPX6) 2876(GPX1) 2877(GPX2) 2878(GPX3) 2880(GPX5) 2882(GPX7) 493869(GPX8); 2879(GPX4); 9588(PRDX6); 124975(GGT6) 2678(GGT1) 2686(GGT7) 2687(GGT5); 6898(TAT)'
[18,15]	3	'Glutathione disulfide-->Glutathione-->Cys-Gly-->L-Cysteine'	';rn:R03915 ;rn:R00094 ;rn:R00115 ;rn:R00274 ;rn:R02824 ;rn:R03167 ;rn:R07034 ;rn:R07035 ;rn:R09367 ;rn:R09368 ;rn:R12578 -->;rn:R00494 ;rn:R01262 ;rn:R11861 -->;rn:R00899 '	' 51060(TXNDC12); 2936(GSR); 257202(GPX6) 2876(GPX1) 2877(GPX2) 2878(GPX3) 2880(GPX5) 2882(GPX7) 493869(GPX8); 2879(GPX4); 9588(PRDX6); 124975(GGT6) 2678(GGT1) 2686(GGT7) 2687(GGT5); 124975(GGT6) 2678(GGT1) 2686(GGT7) 2687(GGT5); 494143(CHAC2) 79094(CHAC1); 51056(LAP3); 290(ANPEP)'
[19,27]	2	'Adenine-->Adenosine'	';rn:R01561 '	' 144811(LACC1) 4860(PNP)'
[20,2]	'occurs in one reaction'	'L-Proline+2-Oxoglutarate'	';rn:R01252 '	' 283208(P4HA3) 5033(P4HA1) 8974(P4HA2)'
[20,8]	3	'L-Proline-->(S)-1-Pyrroline-5-carboxylate-->L-Glutamate-->L-Glutamine'	';rn:R01248 ;rn:R01251 ;rn:R01253 -->;rn:R00707 ;rn:R00708 -->;rn:R00253 ;rn:R00256 ;rn:R00257 ;rn:R00573 ;rn:R00575 ;rn:R00578 ;rn:R00768 ;rn:R01072 ;rn:R01231 ;rn:R03905 ;rn:R04212 ;rn:R04463 ;rn:R08244 '	' 29920(PYCR2) 5831(PYCR1) 65263(PYCR3); 5625(PRODH); 8659(ALDH4A1); 2752(GLUL); 27165(GLS2) 2744(GLS); 1503(CTPS1) 56474(CTPS2); 8833(GMPS); 440(ASNS); 790(CAD); 55191(NADSYN1); 2673(GFPT1) 9945(GFPT2); 5471(PPAT); 283459(GATC) 5188(GATB) 55278(QRSL1); 283459(GATC) 5188(GATB) 55278(QRSL1); 5198(PFAS)'
[20,10]	3	'L-Proline-->(S)-1-Pyrroline-5-carboxylate-->L-Glutamate-->L-Methionine'	';rn:R01248 ;rn:R01251 ;rn:R01253 -->;rn:R00707 ;rn:R00708 -->;rn:R07396 '	' 29920(PYCR2) 5831(PYCR1) 65263(PYCR3); 5625(PRODH); 8659(ALDH4A1); 6898(TAT)'
[20,14]	3	'L-Proline-->Hydroquinone-->sn-Glycerol 3-phosphate'	';rn:R01253 -->;rn:R00849 '	' 5625(PRODH); 2820(GPD2)'
[20,17]	2	'L-Proline-->Succinate-->Fumarate'	';rn:R01252 -->;rn:R02164 '	' 283208(P4HA3) 5033(P4HA1) 8974(P4HA2); 6389(SDHA) 6390(SDHB)'
[20,24]	3	'L-Proline-->Succinate-->Acetoacetate'	';rn:R01252 -->;rn:R00410 '	' 283208(P4HA3) 5033(P4HA1) 8974(P4HA2); 5019(OXCT1) 64064(OXCT2)'
[21,1]	1	'(S)-Malate-->Pyruvate'	';rn:R00214 ;rn:R00216 '	' 4200(ME2); 10873(ME3) 4199(ME1)'
[21,17]	1	'(S)-Malate-->Fumarate'	';rn:R01082 '	' 2271(FH)'
[21,22]	4	'(S)-Malate-->Oxaloacetate-->L-Aspartate-->L-Asparagine'	';rn:R00342 -->;rn:R00355 ;rn:R00357 ;rn:R07164 ;rn:R07165 -->;rn:R00483 ;rn:R00578 ;rn:R00485 '	' 4190(MDH1) 4191(MDH2); 137362(GOT1L1) 2805(GOT1) 2806(GOT2); 259307(IL4I1); 554235(ASPDH); 440(ASNS); 374569(ASPG) 80150(ASRGL1)'
[21,23]	2	'(S)-Malate-->Oxaloacetate-->Citrate'	';rn:R00342 -->;rn:R00351 ;rn:R00352 '	' 4190(MDH1) 4191(MDH2); 1431(CS); 47(ACLY)'
[22,1]	3	'L-Asparagine-->L-Aspartate-->Oxaloacetate-->Pyruvate'	';rn:R00485 ;rn:R00483 ;rn:R00578 -->;rn:R00355 ;rn:R00357 ;rn:R07164 ;rn:R07165 -->;rn:R00217 ;rn:R00344 '	' 374569(ASPG) 80150(ASRGL1); 440(ASNS); 137362(GOT1L1) 2805(GOT1) 2806(GOT2); 259307(IL4I1); 554235(ASPDH); 4200(ME2); 10873(ME3) 4199(ME1); 5091(PC)'
[22,2]	3	'L-Asparagine-->L-Aspartate-->L-Glutamate-->2-Oxoglutarate'	';rn:R00485 ;rn:R00483 ;rn:R00578 -->;rn:R00355 ;rn:R00578 -->;rn:R00243 ;rn:R00248 ;rn:R07396 ;rn:R00258 ;rn:R00355 ;rn:R00372 ;rn:R00667 ;rn:R00668 ;rn:R00694 ;rn:R00734 ;rn:R00895 ;rn:R00908 ;rn:R01090 ;rn:R01214 ;rn:R01648 ;rn:R01939 ;rn:R01956 ;rn:R02199 ;rn:R02433 ;rn:R02619 ;rn:R04171 ;rn:R04173 ;rn:R04188 ;rn:R05052 ;rn:R05085 ;rn:R10991 ;rn:R12688 '	' 374569(ASPG) 80150(ASRGL1); 440(ASNS); 137362(GOT1L1) 2805(GOT1) 2806(GOT2); 2746(GLUD1) 2747(GLUD2); 6898(TAT); 2875(GPT) 84706(GPT2); 189(AGXT) 64902(AGXT2); 4942(OAT); 18(ABAT); 586(BCAT1) 587(BCAT2); 51166(AADAT); 51166(AADAT) 56267(KYAT3) 883(KYAT1); 29968(PSAT1); 18(ABAT)'
[22,4]	4	'L-Asparagine-->L-Aspartate-->L-Glutamate-->Glycine'	';rn:R00485 ;rn:R00483 ;rn:R00578 -->;rn:R00355 ;rn:R00578 -->;rn:R00372 '	' 374569(ASPG) 80150(ASRGL1); 440(ASNS); 137362(GOT1L1) 2805(GOT1) 2806(GOT2); 189(AGXT) 64902(AGXT2)'
[22,6]	5	'L-Asparagine-->L-Aspartate-->L-Glutamate-->N6-(L-1,3-Dicarboxypropyl)-L-lysine-->L-Lysine'	';rn:R00485 ;rn:R00483 ;rn:R00578 -->;rn:R00355 ;rn:R00578 -->;rn:R02313 -->;rn:R00716 '	' 374569(ASPG) 80150(ASRGL1); 440(ASNS); 137362(GOT1L1) 2805(GOT1) 2806(GOT2); 10157(AASS); 10157(AASS)'
[22,7]	3	'L-Asparagine-->L-Aspartate-->N-(L-Arginino)succinate-->L-Arginine'	';rn:R00485 ;rn:R00483 ;rn:R00578 -->;rn:R01954 -->;rn:R01086 '	' 374569(ASPG) 80150(ASRGL1); 440(ASNS); 445(ASS1); 435(ASL)'
[22,8]	3	'L-Asparagine-->L-Aspartate-->L-Glutamate-->L-Glutamine|||L-Asparagine-->L-Asparaginyl-tRNA(Asn)-->L-Glutamine'	'|||;rn:R03648 -->;rn:R04212 '	' 4677(NARS1) 79731(NARS2); 283459(GATC) 5188(GATB) 55278(QRSL1)'
[22,10]	3	'L-Asparagine-->L-Aspartate-->L-Glutamate-->L-Methionine'	';rn:R00485 ;rn:R00483 ;rn:R00578 -->;rn:R00355 ;rn:R00578 -->;rn:R07396 '	' 374569(ASPG) 80150(ASRGL1); 440(ASNS); 137362(GOT1L1) 2805(GOT1) 2806(GOT2); 6898(TAT)'
[22,12]	4	'L-Asparagine-->L-Aspartate-->L-Glutamate-->L-Tyrosine'	';rn:R00485 ;rn:R00483 ;rn:R00578 -->;rn:R00355 ;rn:R00578 -->;rn:R00734 '	' 374569(ASPG) 80150(ASRGL1); 440(ASNS); 137362(GOT1L1) 2805(GOT1) 2806(GOT2); 6898(TAT)'
[22,13]	4	'L-Asparagine-->L-Aspartate-->L-Glutamate-->D-Fructose 6-phosphate'	';rn:R00485 ;rn:R00483 ;rn:R00578 -->;rn:R00355 ;rn:R00578 -->;rn:R00768 '	' 374569(ASPG) 80150(ASRGL1); 440(ASNS); 137362(GOT1L1) 2805(GOT1) 2806(GOT2); 2673(GFPT1) 9945(GFPT2)'
[22,15]	4	'L-Asparagine-->L-Aspartate-->L-Glutamate-->L-Cysteine|||L-Asparagine-->L-Aspartate-->L-Glutamate-->gamma-L-Glutamyl-L-cysteine-->L-Cysteine'	'|||;rn:R00485 ;rn:R00483 ;rn:R00578 -->;rn:R00355 ;rn:R00578 -->;rn:R00894 -->;rn:R02743 ;rn:R00894 '	' 374569(ASPG) 80150(ASRGL1); 440(ASNS); 137362(GOT1L1) 2805(GOT1) 2806(GOT2); 2729(GCLC); 79017(GGCT)'
[22,17]	3	'L-Asparagine-->L-Aspartate-->N-(L-Arginino)succinate-->Fumarate|||L-Asparagine-->L-Aspartate-->N6-(1,2-Dicarboxyethyl)-AMP-->Fumarate|||L-Asparagine-->L-Aspartate-->1-(5''-Phosphoribosyl)-5-amino-4-(N-succinocarboxamide)-imidazole-->Fumarate'	'|||;rn:R00485 ;rn:R00483 ;rn:R00578 -->;rn:R04591 -->;rn:R04559 '	' 374569(ASPG) 80150(ASRGL1); 440(ASNS); 10606(PAICS); 158(ADSL)'
[22,18]	3	'L-Asparagine-->L-Aspartate-->Hydrogen peroxide-->Glutathione disulfide'	';rn:R00485 ;rn:R00483 ;rn:R00578 -->;rn:R00357 -->;rn:R00274 '	' 374569(ASPG) 80150(ASRGL1); 440(ASNS); 259307(IL4I1); 257202(GPX6) 2876(GPX1) 2877(GPX2) 2878(GPX3) 2880(GPX5) 2882(GPX7) 493869(GPX8)'
[22,21]	4	'L-Asparagine-->L-Aspartate-->Oxaloacetate-->(S)-Malate'	';rn:R00485 ;rn:R00483 ;rn:R00578 -->;rn:R00355 ;rn:R00357 ;rn:R07164 ;rn:R07165 -->;rn:R00342 '	' 374569(ASPG) 80150(ASRGL1); 440(ASNS); 137362(GOT1L1) 2805(GOT1) 2806(GOT2); 259307(IL4I1); 554235(ASPDH); 4190(MDH1) 4191(MDH2)'
[22,23]	3	'L-Asparagine-->L-Aspartate-->Oxaloacetate-->Citrate'	';rn:R00485 ;rn:R00483 ;rn:R00578 -->;rn:R00355 ;rn:R00357 ;rn:R07164 ;rn:R07165 -->;rn:R00351 ;rn:R00352 '	' 374569(ASPG) 80150(ASRGL1); 440(ASNS); 137362(GOT1L1) 2805(GOT1) 2806(GOT2); 259307(IL4I1); 554235(ASPDH); 1431(CS); 47(ACLY)'
[22,25]	4	'L-Asparagine-->L-Aspartate-->L-Glutamate-->L-Valine'	';rn:R00485 ;rn:R00483 ;rn:R00578 -->;rn:R00355 ;rn:R00578 -->;rn:R01214 '	' 374569(ASPG) 80150(ASRGL1); 440(ASNS); 137362(GOT1L1) 2805(GOT1) 2806(GOT2); 586(BCAT1) 587(BCAT2)'
[23,1]	2	'Citrate-->Oxaloacetate-->Pyruvate'	';rn:R00352 ;rn:R00351 -->;rn:R00217 ;rn:R00344 '	' 47(ACLY); 1431(CS); 4200(ME2); 10873(ME3) 4199(ME1); 5091(PC)'
[23,2]	2	'Citrate-->Isocitrate-->2-Oxoglutarate'	';rn:R01324 -->;rn:R00267 ;rn:R00709 '	' 48(ACO1) 50(ACO2); 3417(IDH1) 3418(IDH2); 3419(IDH3A) 3420(IDH3B) 3421(IDH3G)'
[23,21]	3	'Citrate-->Oxaloacetate-->(S)-Malate'	';rn:R00352 ;rn:R00351 -->;rn:R00342 '	' 47(ACLY); 1431(CS); 4190(MDH1) 4191(MDH2)'
[23,22]	4	'Citrate-->Oxaloacetate-->L-Aspartate-->L-Asparagine|||Citrate-->Acetyl-CoA-->N-Acetyl-L-aspartate-->L-Aspartate-->L-Asparagine'	'|||;rn:R00352 ;rn:R00351 -->;rn:R00487 -->;rn:R00488 ;rn:R00487 -->;rn:R00483 ;rn:R00578 ;rn:R00485 '	' 47(ACLY); 1431(CS); 339983(NAT8L); 443(ASPA); 440(ASNS)'
[24,2]	2	'Acetoacetate-->2-Oxoglutarate'	';rn:R03225 '	' 137872(ADHFE1)'
[24,17]	'occurs in one reaction'	'Acetoacetate+Fumarate'	';rn:R01364 '	' 2184(FAH)'
[25,2]	'occurs in one reaction'	'L-Valine+2-Oxoglutarate'	';rn:R01214 '	' 586(BCAT1) 587(BCAT2)'
[25,4]	3	'L-Valine-->L-Glutamate-->Glycine'	';rn:R01214 -->;rn:R00372 '	' 586(BCAT1) 587(BCAT2); 189(AGXT) 64902(AGXT2)'
[25,5]	3	'L-Valine-->L-Glutamate-->L-Alanine'	';rn:R01214 -->;rn:R00258 '	' 586(BCAT1) 587(BCAT2); 2875(GPT) 84706(GPT2)'
[25,6]	4	'L-Valine-->L-Glutamate-->N6-(L-1,3-Dicarboxypropyl)-L-lysine-->L-Lysine'	';rn:R01214 -->;rn:R02313 -->;rn:R00716 '	' 586(BCAT1) 587(BCAT2); 10157(AASS); 10157(AASS)'
[25,8]	2	'L-Valine-->L-Glutamate-->L-Glutamine'	';rn:R01214 -->;rn:R00253 ;rn:R00256 ;rn:R00257 ;rn:R00573 ;rn:R00575 ;rn:R00578 ;rn:R00768 ;rn:R01072 ;rn:R01231 ;rn:R03905 ;rn:R04212 ;rn:R04463 ;rn:R08244 '	' 586(BCAT1) 587(BCAT2); 2752(GLUL); 27165(GLS2) 2744(GLS); 1503(CTPS1) 56474(CTPS2); 8833(GMPS); 440(ASNS); 790(CAD); 55191(NADSYN1); 2673(GFPT1) 9945(GFPT2); 5471(PPAT); 283459(GATC) 5188(GATB) 55278(QRSL1); 283459(GATC) 5188(GATB) 55278(QRSL1); 5198(PFAS)'
[25,10]	2	'L-Valine-->L-Glutamate-->L-Methionine'	';rn:R01214 -->;rn:R07396 '	' 586(BCAT1) 587(BCAT2); 6898(TAT)'
[25,12]	3	'L-Valine-->L-Glutamate-->L-Tyrosine'	';rn:R01214 -->;rn:R00734 '	' 586(BCAT1) 587(BCAT2); 137362(GOT1L1) 2805(GOT1) 2806(GOT2); 6898(TAT)'
[25,13]	3	'L-Valine-->L-Glutamate-->D-Fructose 6-phosphate'	';rn:R01214 -->;rn:R00768 '	' 586(BCAT1) 587(BCAT2); 2673(GFPT1) 9945(GFPT2)'
[25,15]	3	'L-Valine-->L-Glutamate-->L-Cysteine|||L-Valine-->L-Glutamate-->gamma-L-Glutamyl-L-cysteine-->L-Cysteine'	'|||;rn:R01214 -->;rn:R00894 -->;rn:R02743 ;rn:R00894 '	' 586(BCAT1) 587(BCAT2); 2729(GCLC); 79017(GGCT)'
[25,22]	3	'L-Valine-->L-Glutamate-->L-Glutamine-->L-Asparagine'	';rn:R01214 -->;rn:R00253 ;rn:R00256 ;rn:R00257 ;rn:R00573 ;rn:R00575 ;rn:R00578 ;rn:R00768 ;rn:R01072 ;rn:R01231 ;rn:R03905 ;rn:R04212 ;rn:R04463 ;rn:R08244 -->;rn:R00578 '	' 586(BCAT1) 587(BCAT2); 2752(GLUL); 27165(GLS2) 2744(GLS); 1503(CTPS1) 56474(CTPS2); 8833(GMPS); 440(ASNS); 790(CAD); 55191(NADSYN1); 2673(GFPT1) 9945(GFPT2); 5471(PPAT); 283459(GATC) 5188(GATB) 55278(QRSL1); 283459(GATC) 5188(GATB) 55278(QRSL1); 5198(PFAS)'
[26,1]	1	'(S)-Lactate-->Pyruvate'	';rn:R00703 '	' 160287(LDHAL6A) 3939(LDHA) 3945(LDHB) 3948(LDHC) 92483(LDHAL6B)'
[27,19]	1	'Adenosine-->Adenine'	';rn:R01561 '	' 144811(LACC1) 4860(PNP)'
[28,13]	1	'D-Fructose 1,6-bisphosphate-->D-Fructose 6-phosphate'	';rn:R00762 ;rn:R00756 ;rn:R00767 ;rn:R00769 ;rn:R00770 '	' 2203(FBP1) 8789(FBP2); 5211(PFKL) 5213(PFKM) 5214(PFKP)'
[28,14]	3	'D-Fructose 1,6-bisphosphate-->Glycerone phosphate-->sn-Glycerol 3-phosphate'	';rn:R01068 -->;rn:R00842 ;rn:R00848 ;rn:R00849 ;rn:R08657 '	' 226(ALDOA) 229(ALDOB) 230(ALDOC); 23171(GPD1L) 2819(GPD1); 2820(GPD2)'
[28,16]	1	'D-Fructose 1,6-bisphosphate-->D-Glyceraldehyde 3-phosphate'	';rn:R01068 '	' 226(ALDOA) 229(ALDOB) 230(ALDOC)'
[29,5]	3	'trans,trans-Farnesyl diphosphate-->Heme O-->Reduced acceptor-->L-Alanine'	';rn:R07411 -->;rn:R07412 -->;rn:R03599 ;rn:R11583 '	' 1352(COX10); 1355(COX15); 51540(SCLY); 55034(MOCOS)'
[29,10]	3	'trans,trans-Farnesyl diphosphate-->Heme O-->Reduced acceptor-->L-Methionine'	';rn:R07411 -->;rn:R07412 -->;rn:R09394 '	' 1352(COX10); 1355(COX15); 4337(MOCS1)'
[30,2]	2	'L-Glutamate 5-semialdehyde-->2-Oxoglutarate|||L-Glutamate 5-semialdehyde-->L-Glutamate-->2-Oxoglutarate'	'|||;rn:R00245 -->;rn:R00243 ;rn:R00248 ;rn:R07396 ;rn:R00258 ;rn:R00355 ;rn:R00372 ;rn:R00667 ;rn:R00668 ;rn:R00694 ;rn:R00734 ;rn:R00895 ;rn:R00908 ;rn:R01090 ;rn:R01214 ;rn:R01648 ;rn:R01939 ;rn:R01956 ;rn:R02199 ;rn:R02433 ;rn:R02619 ;rn:R04171 ;rn:R04173 ;rn:R04188 ;rn:R05052 ;rn:R05085 ;rn:R10991 ;rn:R12688 '	' 8659(ALDH4A1); 2746(GLUD1) 2747(GLUD2); 6898(TAT); 2875(GPT) 84706(GPT2); 137362(GOT1L1) 2805(GOT1) 2806(GOT2); 189(AGXT) 64902(AGXT2); 4942(OAT); 18(ABAT); 586(BCAT1) 587(BCAT2); 51166(AADAT); 51166(AADAT) 56267(KYAT3) 883(KYAT1); 29968(PSAT1); 18(ABAT)'
[30,4]	3	'L-Glutamate 5-semialdehyde-->L-Glutamate-->Glycine'	';rn:R00245 -->;rn:R00372 '	' 8659(ALDH4A1); 189(AGXT) 64902(AGXT2)'
[30,5]	3	'L-Glutamate 5-semialdehyde-->L-Glutamate-->L-Alanine'	';rn:R00245 -->;rn:R00258 '	' 8659(ALDH4A1); 2875(GPT) 84706(GPT2)'
[30,6]	4	'L-Glutamate 5-semialdehyde-->L-Glutamate-->N6-(L-1,3-Dicarboxypropyl)-L-lysine-->L-Lysine'	';rn:R00245 -->;rn:R02313 -->;rn:R00716 '	' 8659(ALDH4A1); 10157(AASS); 10157(AASS)'
[30,8]	2	'L-Glutamate 5-semialdehyde-->L-Glutamate-->L-Glutamine'	';rn:R00245 -->;rn:R00253 ;rn:R00256 ;rn:R00257 ;rn:R00573 ;rn:R00575 ;rn:R00578 ;rn:R00768 ;rn:R01072 ;rn:R01231 ;rn:R03905 ;rn:R04212 ;rn:R04463 ;rn:R08244 '	' 8659(ALDH4A1); 2752(GLUL); 27165(GLS2) 2744(GLS); 1503(CTPS1) 56474(CTPS2); 8833(GMPS); 440(ASNS); 790(CAD); 55191(NADSYN1); 2673(GFPT1) 9945(GFPT2); 5471(PPAT); 283459(GATC) 5188(GATB) 55278(QRSL1); 283459(GATC) 5188(GATB) 55278(QRSL1); 5198(PFAS)'
[30,10]	2	'L-Glutamate 5-semialdehyde-->L-Glutamate-->L-Methionine'	';rn:R00245 -->;rn:R07396 '	' 8659(ALDH4A1); 6898(TAT)'
[30,12]	3	'L-Glutamate 5-semialdehyde-->L-Glutamate-->L-Tyrosine'	';rn:R00245 -->;rn:R00734 '	' 8659(ALDH4A1); 137362(GOT1L1) 2805(GOT1) 2806(GOT2); 6898(TAT)'
[30,13]	3	'L-Glutamate 5-semialdehyde-->L-Glutamate-->D-Fructose 6-phosphate'	';rn:R00245 -->;rn:R00768 '	' 8659(ALDH4A1); 2673(GFPT1) 9945(GFPT2)'
[30,15]	3	'L-Glutamate 5-semialdehyde-->L-Glutamate-->L-Cysteine|||L-Glutamate 5-semialdehyde-->L-Glutamate-->gamma-L-Glutamyl-L-cysteine-->L-Cysteine'	'|||;rn:R00245 -->;rn:R00894 -->;rn:R02743 ;rn:R00894 '	' 8659(ALDH4A1); 2729(GCLC); 79017(GGCT)'
[30,20]	3	'L-Glutamate 5-semialdehyde-->(S)-1-Pyrroline-5-carboxylate-->L-Proline'	';rn:R03314 -->;rn:R01248 ;rn:R01251 ;rn:R01253 '	' 29920(PYCR2) 5831(PYCR1) 65263(PYCR3); 5625(PRODH)'
[30,22]	3	'L-Glutamate 5-semialdehyde-->L-Glutamate-->L-Glutamine-->L-Asparagine'	';rn:R00245 -->;rn:R00253 ;rn:R00256 ;rn:R00257 ;rn:R00573 ;rn:R00575 ;rn:R00578 ;rn:R00768 ;rn:R01072 ;rn:R01231 ;rn:R03905 ;rn:R04212 ;rn:R04463 ;rn:R08244 -->;rn:R00578 '	' 8659(ALDH4A1); 2752(GLUL); 27165(GLS2) 2744(GLS); 1503(CTPS1) 56474(CTPS2); 8833(GMPS); 440(ASNS); 790(CAD); 55191(NADSYN1); 2673(GFPT1) 9945(GFPT2); 5471(PPAT); 283459(GATC) 5188(GATB) 55278(QRSL1); 283459(GATC) 5188(GATB) 55278(QRSL1); 5198(PFAS)'
[30,25]	3	'L-Glutamate 5-semialdehyde-->L-Glutamate-->L-Valine'	';rn:R00245 -->;rn:R01214 '	' 8659(ALDH4A1); 586(BCAT1) 587(BCAT2)'

## Sheet: sheet2
[1,2]	1	'D-Glucose-->D-Glucose 6-phosphate'	';rn:R00299 ;rn:R00725 ;rn:R01139 ;rn:R05804 ;rn:R00303 '	'2.7.1.1;2.7.1.2;2.7.1.147;3.1.3.9'	' 3098(HK1) 3099(HK2) 3101(HK3) 80201(HKDC1); 2645(GCK); 83440(ADPGK); 2538(G6PC1) 57818(G6PC2) 92579(G6PC3)'
[1,4]	2	'D-Glucose-->UDP-->UDP-glucose'	';rn:R00503 -->;rn:R00292 ;rn:R01005 ;rn:R01497 ;rn:R03681 ;rn:R04491 '	'2.4.1.22;2.4.1.11;2.4.1.117;2.4.1.80;2.4.1.186;2.4.1.66'	' 2683(B4GALT1) 3906(LALBA) 8704(B4GALT2); 2997(GYS1) 2998(GYS2); 29880(ALG5); 7357(UGCG); 2992(GYG1) 8908(GYG2); 8985(PLOD3)'
[1,19]	2	'D-Glucose-->UDP-->UTP'	';rn:R00503 -->;rn:R00156 ;rn:R00157 ;rn:R00159 ;rn:R00516 ;rn:R00659 ;rn:R00769 ;rn:R00967 ;rn:R03238 '	'2.4.1.22;2.7.4.6;2.7.4.10;3.6.1.5;not found;2.7.1.40;2.7.1.11;not found'	' 2683(B4GALT1) 3906(LALBA) 8704(B4GALT2); 10201(NME6) 221264(AK9) 29922(NME7) 4830(NME1) 4831(NME2) 4832(NME3) 4833(NME4) 654364(NME1-NME2); 50808(AK3); 377841(ENTPD8) 953(ENTPD1) 956(ENTPD3);not found; 5313(PKLR) 5315(PKM); 5211(PFKL) 5213(PFKM) 5214(PFKP);not found'
[2,1]	1	'D-Glucose 6-phosphate-->D-Glucose'	';rn:R00303 ;rn:R00299 ;rn:R00725 ;rn:R01139 ;rn:R05804 '	'3.1.3.9;2.7.1.1;2.7.1.2;2.7.1.147'	' 2538(G6PC1) 57818(G6PC2) 92579(G6PC3); 3098(HK1) 3099(HK2) 3101(HK3) 80201(HKDC1); 2645(GCK); 83440(ADPGK)'
[2,3]	2	'D-Glucose 6-phosphate-->D-Glucose 1-phosphate'	';rn:R08639 '	'5.4.2.2'	' 5236(PGM1) 55276(PGM2)'
[2,6]	1	'D-Glucose 6-phosphate-->D-Fructose 6-phosphate'	';rn:R00771 '	'5.3.1.9'	' 2821(GPI)'
[3,2]	1	'D-Glucose 1-phosphate-->D-Glucose 6-phosphate'	';rn:R08639 '	'5.4.2.2'	' 5236(PGM1) 55276(PGM2)'
[3,4]	1	'D-Glucose 1-phosphate-->UDP-glucose'	';rn:R00289 ;rn:R00287 ;rn:R00955 '	'2.7.7.9;3.6.1.9;3.6.1.45;2.7.7.12'	' 7360(UGP2); 5167(ENPP1) 5169(ENPP3); 256281(NUDT14); 2592(GALT)'
[3,5]	2	'D-Glucose 1-phosphate-->Starch'	';rn:R02111 '	'2.4.1.1'	' 5834(PYGB) 5836(PYGL) 5837(PYGM)'
[3,11]	'occurs in one reaction'	'D-Glucose 1-phosphate+3-Phospho-D-glyceroyl phosphate'	';rn:R01660 '	'2.7.1.106'	' 283209(PGM2L1)'
[3,12]	1	'D-Glucose 1-phosphate-->3-Phospho-D-glycerate'	';rn:R01660 '	'2.7.1.106'	' 283209(PGM2L1)'
[3,19]	'occurs in one reaction'	'D-Glucose 1-phosphate+UTP'	';rn:R00289 '	'2.7.7.9'	' 7360(UGP2)'
[4,1]	2	'UDP-glucose-->Glucosylceramide-->D-Glucose'	';rn:R01497 -->;rn:R01498 '	'2.4.1.80;3.2.1.45'	' 7357(UGCG); 2629(GBA1) 57704(GBA2)'
[4,3]	1	'UDP-glucose-->D-Glucose 1-phosphate'	';rn:R00287 ;rn:R00955 ;rn:R00289 '	'3.6.1.9;3.6.1.45;2.7.7.12;2.7.7.9'	' 5167(ENPP1) 5169(ENPP3); 256281(NUDT14); 2592(GALT); 7360(UGP2)'
[4,19]	2	'UDP-glucose-->UTP|||UDP-glucose-->UDP-->UTP'	'|||;rn:R01005 ;rn:R01497 ;rn:R03681 ;rn:R04491 ;rn:R00292 -->;rn:R00156 ;rn:R00157 ;rn:R00159 ;rn:R00516 ;rn:R00659 ;rn:R00769 ;rn:R00967 ;rn:R03238 '	'2.4.1.117;2.4.1.80;2.4.1.186;2.4.1.66;2.7.4.6;2.7.4.10;3.6.1.5;not found;2.7.1.40;2.7.1.11;not found'	' 29880(ALG5); 7357(UGCG); 2992(GYG1) 8908(GYG2); 8985(PLOD3); 10201(NME6) 221264(AK9) 29922(NME7) 4830(NME1) 4831(NME2) 4832(NME3) 4833(NME4) 654364(NME1-NME2); 50808(AK3); 377841(ENTPD8) 953(ENTPD1) 956(ENTPD3);not found; 5313(PKLR) 5315(PKM); 5211(PFKL) 5213(PFKM) 5214(PFKP);not found'
[5,1]	2	'Starch-->Maltose-->D-Glucose'	';rn:R02112 -->;rn:R00028 ;rn:R05196 '	'3.2.1.1;3.2.1.20;2.4.1.25'	' 276(AMY1A) 277(AMY1B) 278(AMY1C) 279(AMY2A) 280(AMY2B); 2548(GAA) 2595(GANC) 8972(MGAM) 93432(MGAM2); 178(AGL)'
[5,3]	1	'Starch-->D-Glucose 1-phosphate'	';rn:R02111 '	'2.4.1.1'	' 5834(PYGB) 5836(PYGL) 5837(PYGM)'
[6,2]	2	'D-Fructose 6-phosphate-->D-Glucose 6-phosphate'	';rn:R00771 '	'5.3.1.9'	' 2821(GPI)'
[6,4]	2	'D-Fructose 6-phosphate-->UDP-->UDP-glucose'	';rn:R00769 -->;rn:R00292 ;rn:R01005 ;rn:R01497 ;rn:R03681 ;rn:R04491 '	'2.7.1.11;2.4.1.11;2.4.1.117;2.4.1.80;2.4.1.186;2.4.1.66'	' 5211(PFKL) 5213(PFKM) 5214(PFKP); 2997(GYS1) 2998(GYS2); 29880(ALG5); 7357(UGCG); 2992(GYG1) 8908(GYG2); 8985(PLOD3)'
[6,7]	1	'D-Fructose 6-phosphate-->D-Fructose 1,6-bisphosphate'	';rn:R00756 ;rn:R00767 ;rn:R00769 ;rn:R00770 ;rn:R00762 '	'2.7.1.11;3.1.3.11'	' 5211(PFKL) 5213(PFKM) 5214(PFKP); 2203(FBP1) 8789(FBP2)'
[6,8]	2	'D-Fructose 6-phosphate-->beta-D-Fructose 2,6-bisphosphate'	';rn:R00763 '	'3.1.3.46'	' 5207(PFKFB1) 5208(PFKFB2) 5209(PFKFB3) 5210(PFKFB4) 57103(TIGAR)'
[6,9]	'occurs in one reaction'	'D-Fructose 6-phosphate+D-Glyceraldehyde 3-phosphate'	';rn:R01067 '	'2.2.1.1'	' 7086(TKT) 8277(TKTL1) 84076(TKTL2)'
[6,19]	'occurs in one reaction'	'D-Fructose 6-phosphate+UTP'	';rn:R00769 '	'2.7.1.11'	' 5211(PFKL) 5213(PFKM) 5214(PFKP)'
[7,6]	1	'D-Fructose 1,6-bisphosphate-->D-Fructose 6-phosphate'	';rn:R00762 ;rn:R00756 ;rn:R00767 ;rn:R00769 ;rn:R00770 '	'3.1.3.11;2.7.1.11'	' 2203(FBP1) 8789(FBP2); 5211(PFKL) 5213(PFKM) 5214(PFKP)'
[7,9]	1	'D-Fructose 1,6-bisphosphate-->D-Glyceraldehyde 3-phosphate'	';rn:R01068 '	'4.1.2.13'	' 226(ALDOA) 229(ALDOB) 230(ALDOC)'
[7,10]	1	'D-Fructose 1,6-bisphosphate-->Glycerone phosphate'	';rn:R01068 '	'4.1.2.13'	' 226(ALDOA) 229(ALDOB) 230(ALDOC)'
[7,19]	2	'D-Fructose 1,6-bisphosphate-->UTP'	';rn:R00769 '	'2.7.1.11'	' 5211(PFKL) 5213(PFKM) 5214(PFKP)'
[8,6]	1	'beta-D-Fructose 2,6-bisphosphate-->D-Fructose 6-phosphate'	';rn:R00763 '	'3.1.3.46'	' 5207(PFKFB1) 5208(PFKFB2) 5209(PFKFB3) 5210(PFKFB4) 57103(TIGAR)'
[9,6]	'occurs in one reaction'	'D-Glyceraldehyde 3-phosphate+D-Fructose 6-phosphate'	';rn:R01067 '	'2.2.1.1'	' 7086(TKT) 8277(TKTL1) 84076(TKTL2)'
[9,8]	2	'D-Glyceraldehyde 3-phosphate-->beta-D-Fructose 6-phosphate-->beta-D-Fructose 2,6-bisphosphate'	';rn:R01827 -->;rn:R02732 ;rn:R02731 '	'2.2.1.2;2.7.1.105;3.1.3.46'	' 6888(TALDO1); 5207(PFKFB1) 5208(PFKFB2) 5209(PFKFB3) 5210(PFKFB4); 5207(PFKFB1) 5208(PFKFB2) 5209(PFKFB3) 5210(PFKFB4) 57103(TIGAR)'
[9,10]	'occurs in one reaction'	'D-Glyceraldehyde 3-phosphate+Glycerone phosphate'	';rn:R01068 ;rn:R01070 '	'4.1.2.13'	' 226(ALDOA) 229(ALDOB) 230(ALDOC)'
[9,11]	1	'D-Glyceraldehyde 3-phosphate-->3-Phospho-D-glyceroyl phosphate'	';rn:R01061 '	'1.2.1.12'	' 2597(GAPDH) 26330(GAPDHS)'
[10,7]	2	'Glycerone phosphate-->D-Fructose 1,6-bisphosphate'	';rn:R01068 '	'4.1.2.13'	' 226(ALDOA) 229(ALDOB) 230(ALDOC)'
[10,9]	'occurs in one reaction'	'Glycerone phosphate+D-Glyceraldehyde 3-phosphate'	';rn:R01068 ;rn:R01070 '	'4.1.2.13'	' 226(ALDOA) 229(ALDOB) 230(ALDOC)'
[11,3]	'occurs in one reaction'	'3-Phospho-D-glyceroyl phosphate+D-Glucose 1-phosphate'	';rn:R01660 '	'2.7.1.106'	' 283209(PGM2L1)'
[11,9]	2	'3-Phospho-D-glyceroyl phosphate-->D-Glyceraldehyde 3-phosphate'	';rn:R01061 '	'1.2.1.12'	' 2597(GAPDH) 26330(GAPDHS)'
[11,12]	1	'3-Phospho-D-glyceroyl phosphate-->3-Phospho-D-glycerate'	';rn:R01515 ;rn:R01660 ;rn:R01512 '	'3.6.1.7;2.7.1.106;2.7.2.3'	' 97(ACYP1) 98(ACYP2); 283209(PGM2L1); 5230(PGK1) 5232(PGK2)'
[11,13]	2	'3-Phospho-D-glyceroyl phosphate-->2,3-Bisphospho-D-glycerate-->2-Phospho-D-glycerate'	';rn:R01662 -->;rn:R09532 '	'5.4.2.4;3.1.3.80'	' 669(BPGM); 9562(MINPP1)'
[12,3]	2	'3-Phospho-D-glycerate-->D-Glucose 1-phosphate'	';rn:R01660 '	'2.7.1.106'	' 283209(PGM2L1)'
[12,11]	1	'3-Phospho-D-glycerate-->3-Phospho-D-glyceroyl phosphate'	';rn:R01512 ;rn:R01515 ;rn:R01660 '	'2.7.2.3;3.6.1.7;2.7.1.106'	' 5230(PGK1) 5232(PGK2); 97(ACYP1) 98(ACYP2); 283209(PGM2L1)'
[12,13]	2	'3-Phospho-D-glycerate-->2-Phospho-D-glycerate'	';rn:R01518 '	'5.4.2.11'	' 441531(PGAM4) 5223(PGAM1) 5224(PGAM2) 669(BPGM)'
[13,12]	1	'2-Phospho-D-glycerate-->3-Phospho-D-glycerate'	';rn:R01518 '	'5.4.2.11'	' 441531(PGAM4) 5223(PGAM1) 5224(PGAM2) 669(BPGM)'
[13,14]	1	'2-Phospho-D-glycerate-->Phosphoenolpyruvate'	';rn:R00658 '	'4.2.1.11'	' 2023(ENO1) 2026(ENO2) 2027(ENO3) 387712(ENO4)'
[14,13]	2	'Phosphoenolpyruvate-->2-Phospho-D-glycerate'	';rn:R00658 '	'4.2.1.11'	' 2023(ENO1) 2026(ENO2) 2027(ENO3) 387712(ENO4)'
[14,15]	2	'Phosphoenolpyruvate-->Pyruvate|||Phosphoenolpyruvate-->N-Acetylneuraminate-->Pyruvate'	'|||;rn:R01804 -->;rn:R01811 '	'2.5.1.56;4.1.3.3'	' 54187(NANS); 80896(NPL)'
[14,16]	2	'Phosphoenolpyruvate-->Oxaloacetate'	';rn:R00431 ;rn:R00726 '	'4.1.1.32'	' 5105(PCK1) 5106(PCK2)'
[14,19]	2	'Phosphoenolpyruvate-->UTP'	';rn:R00659 '	'2.7.1.40'	' 5313(PKLR) 5315(PKM)'
[14,20]	2	'Phosphoenolpyruvate-->GTP'	';rn:R00430 ;rn:R00431 '	'2.7.1.40;4.1.1.32'	' 5313(PKLR) 5315(PKM); 5105(PCK1) 5106(PCK2)'
[15,4]	2	'Pyruvate-->UDP-->UDP-glucose'	';rn:R00659 -->;rn:R00292 ;rn:R01005 ;rn:R01497 ;rn:R03681 ;rn:R04491 '	'2.7.1.40;2.4.1.11;2.4.1.117;2.4.1.80;2.4.1.186;2.4.1.66'	' 5313(PKLR) 5315(PKM); 2997(GYS1) 2998(GYS2); 29880(ALG5); 7357(UGCG); 2992(GYG1) 8908(GYG2); 8985(PLOD3)'
[15,14]	1	'Pyruvate-->Phosphoenolpyruvate'	';rn:R00200 ;rn:R00430 ;rn:R00572 ;rn:R00659 ;rn:R00724 ;rn:R01138 ;rn:R01858 ;rn:R02320 '	'2.7.1.40'	' 5313(PKLR) 5315(PKM)'
[15,16]	1	'Pyruvate-->Oxaloacetate'	';rn:R00344 ;rn:R00217 '	'6.4.1.1;1.1.1.38;1.1.1.40'	' 5091(PC); 4200(ME2); 10873(ME3) 4199(ME1)'
[15,17]	2	'Pyruvate-->(S)-Lactate'	';rn:R00703 '	'1.1.1.27'	' 160287(LDHAL6A) 3939(LDHA) 3945(LDHB) 3948(LDHC) 92483(LDHAL6B)'
[15,18]	2	'Pyruvate-->(S)-Malate'	';rn:R00214 ;rn:R00216 '	'1.1.1.38;1.1.1.40'	' 4200(ME2); 10873(ME3) 4199(ME1)'
[15,19]	'occurs in one reaction'	'Pyruvate+UTP'	';rn:R00659 '	'2.7.1.40'	' 5313(PKLR) 5315(PKM)'
[15,20]	'occurs in one reaction'	'Pyruvate+GTP'	';rn:R00430 '	'2.7.1.40'	' 5313(PKLR) 5315(PKM)'
[16,14]	1	'Oxaloacetate-->Phosphoenolpyruvate'	';rn:R00431 ;rn:R00726 '	'4.1.1.32'	' 5105(PCK1) 5106(PCK2)'
[16,15]	1	'Oxaloacetate-->Pyruvate'	';rn:R00217 ;rn:R00344 '	'1.1.1.38;1.1.1.40;6.4.1.1'	' 4200(ME2); 10873(ME3) 4199(ME1); 5091(PC)'
[16,18]	2	'Oxaloacetate-->(S)-Malate'	';rn:R00342 '	'1.1.1.37'	' 4190(MDH1) 4191(MDH2)'
[16,20]	'occurs in one reaction'	'Oxaloacetate+GTP'	';rn:R00431 '	'4.1.1.32'	' 5105(PCK1) 5106(PCK2)'
[17,15]	1	'(S)-Lactate-->Pyruvate'	';rn:R00703 '	'1.1.1.27'	' 160287(LDHAL6A) 3939(LDHA) 3945(LDHB) 3948(LDHC) 92483(LDHAL6B)'
[18,15]	1	'(S)-Malate-->Pyruvate'	';rn:R00214 ;rn:R00216 '	'1.1.1.38;1.1.1.40'	' 4200(ME2); 10873(ME3) 4199(ME1)'
[18,16]	1	'(S)-Malate-->Oxaloacetate'	';rn:R00342 '	'1.1.1.37'	' 4190(MDH1) 4191(MDH2)'
[19,3]	'occurs in one reaction'	'UTP+D-Glucose 1-phosphate'	';rn:R00289 '	'2.7.7.9'	' 7360(UGP2)'
[19,4]	1	'UTP-->UDP-glucose'	';rn:R00289 '	'2.7.7.9'	' 7360(UGP2)'
[19,6]	'occurs in one reaction'	'UTP+D-Fructose 6-phosphate'	';rn:R00769 '	'2.7.1.11'	' 5211(PFKL) 5213(PFKM) 5214(PFKP)'
[19,7]	1	'UTP-->D-Fructose 1,6-bisphosphate'	';rn:R00769 '	'2.7.1.11'	' 5211(PFKL) 5213(PFKM) 5214(PFKP)'
[19,14]	1	'UTP-->Phosphoenolpyruvate'	';rn:R00659 '	'2.7.1.40'	' 5313(PKLR) 5315(PKM)'
[19,15]	'occurs in one reaction'	'UTP+Pyruvate'	';rn:R00659 '	'2.7.1.40'	' 5313(PKLR) 5315(PKM)'
[20,14]	1	'GTP-->Phosphoenolpyruvate'	';rn:R00430 ;rn:R00431 '	'2.7.1.40;4.1.1.32'	' 5313(PKLR) 5315(PKM); 5105(PCK1) 5106(PCK2)'
[20,15]	'occurs in one reaction'	'GTP+Pyruvate'	';rn:R00430 '	'2.7.1.40'	' 5313(PKLR) 5315(PKM)'
[20,16]	'occurs in one reaction'	'GTP+Oxaloacetate'	';rn:R00431 '	'4.1.1.32'	' 5105(PCK1) 5106(PCK2)'

## Sheet: sheet3
[1,2]	1	'D-Glucose-->D-Glucose 6-phosphate'	';rn:R00299 ;rn:R00725 ;rn:R01139 ;rn:R05804 ;rn:R00303 '	'2.7.1.1;2.7.1.2;2.7.1.147;3.1.3.9'	' 3098(HK1) 3099(HK2) 3101(HK3) 80201(HKDC1); 2645(GCK); 83440(ADPGK); 2538(G6PC1) 57818(G6PC2) 92579(G6PC3)'
[1,17]	'occurs in one reaction'	'D-Glucose+ADP'	';rn:R05804 '	'2.7.1.147'	' 83440(ADPGK)'
[1,24]	'occurs in one reaction'	'D-Glucose+ATP'	';rn:R00299 '	'2.7.1.1;2.7.1.2'	' 3098(HK1) 3099(HK2) 3101(HK3) 80201(HKDC1); 2645(GCK)'
[2,1]	1	'D-Glucose 6-phosphate-->D-Glucose'	';rn:R00303 ;rn:R00299 ;rn:R00725 ;rn:R01139 ;rn:R05804 '	'3.1.3.9;2.7.1.1;2.7.1.2;2.7.1.147'	' 2538(G6PC1) 57818(G6PC2) 92579(G6PC3); 3098(HK1) 3099(HK2) 3101(HK3) 80201(HKDC1); 2645(GCK); 83440(ADPGK)'
[2,3]	1	'D-Glucose 6-phosphate-->D-Fructose 6-phosphate'	';rn:R00771 '	'5.3.1.9'	' 2821(GPI)'
[2,7]	1	'D-Glucose 6-phosphate-->Orthophosphate'	';rn:R00303 '	'3.1.3.9'	' 2538(G6PC1) 57818(G6PC2) 92579(G6PC3)'
[2,8]	'occurs in one reaction'	'D-Glucose 6-phosphate+NAD+'	';rn:R10520 '	'1.1.1.363'	' 2539(G6PD)'
[2,16]	'occurs in one reaction'	'D-Glucose 6-phosphate+NADP+'	';rn:R00835 '	'1.1.1.49;1.1.1.363'	' 2539(G6PD); 2539(G6PD)'
[2,18]	1	'D-Glucose 6-phosphate-->D-Glucono-1,5-lactone 6-phosphate'	';rn:R00835 ;rn:R10520 '	'1.1.1.49;1.1.1.363'	' 2539(G6PD); 2539(G6PD)'
[3,4]	1	'D-Fructose 6-phosphate-->D-Fructose 1,6-bisphosphate'	';rn:R00756 ;rn:R00767 ;rn:R00769 ;rn:R00770 ;rn:R00762 '	'2.7.1.11;3.1.3.11'	' 5211(PFKL) 5213(PFKM) 5214(PFKP); 2203(FBP1) 8789(FBP2)'
[3,5]	'occurs in one reaction'	'D-Fructose 6-phosphate+D-Glyceraldehyde 3-phosphate'	';rn:R01067 '	'2.2.1.1'	' 7086(TKT) 8277(TKTL1) 84076(TKTL2)'
[3,17]	'occurs in one reaction'	'D-Fructose 6-phosphate+ADP'	';rn:R00760 '	'2.7.1.1'	' 3098(HK1) 3099(HK2) 3101(HK3) 80201(HKDC1)'
[3,20]	1	'D-Fructose 6-phosphate-->D-Xylulose 5-phosphate'	';rn:R01067 '	'2.2.1.1'	' 7086(TKT) 8277(TKTL1) 84076(TKTL2)'
[3,23]	'occurs in one reaction'	'D-Fructose 6-phosphate+D-Erythrose 4-phosphate'	';rn:R08575 '	'2.2.1.2'	' 6888(TALDO1)'
[3,24]	'occurs in one reaction'	'D-Fructose 6-phosphate+ATP'	';rn:R00756 '	'2.7.1.11'	' 5211(PFKL) 5213(PFKM) 5214(PFKP)'
[4,3]	1	'D-Fructose 1,6-bisphosphate-->D-Fructose 6-phosphate'	';rn:R00762 ;rn:R00756 ;rn:R00767 ;rn:R00769 ;rn:R00770 '	'3.1.3.11;2.7.1.11'	' 2203(FBP1) 8789(FBP2); 5211(PFKL) 5213(PFKM) 5214(PFKP)'
[4,5]	1	'D-Fructose 1,6-bisphosphate-->D-Glyceraldehyde 3-phosphate'	';rn:R01068 '	'4.1.2.13'	' 226(ALDOA) 229(ALDOB) 230(ALDOC)'
[4,6]	1	'D-Fructose 1,6-bisphosphate-->Glycerone phosphate'	';rn:R01068 '	'4.1.2.13'	' 226(ALDOA) 229(ALDOB) 230(ALDOC)'
[4,7]	1	'D-Fructose 1,6-bisphosphate-->Orthophosphate'	';rn:R00762 '	'3.1.3.11'	' 2203(FBP1) 8789(FBP2)'
[5,3]	'occurs in one reaction'	'D-Glyceraldehyde 3-phosphate+D-Fructose 6-phosphate'	';rn:R01067 '	'2.2.1.1'	' 7086(TKT) 8277(TKTL1) 84076(TKTL2)'
[5,6]	'occurs in one reaction'	'D-Glyceraldehyde 3-phosphate+Glycerone phosphate'	';rn:R01068 ;rn:R01070 '	'4.1.2.13'	' 226(ALDOA) 229(ALDOB) 230(ALDOC)'
[5,7]	'occurs in one reaction'	'D-Glyceraldehyde 3-phosphate+Orthophosphate'	';rn:R01061 '	'1.2.1.12'	' 2597(GAPDH) 26330(GAPDHS)'
[5,8]	'occurs in one reaction'	'D-Glyceraldehyde 3-phosphate+NAD+'	';rn:R01061 '	'1.2.1.12'	' 2597(GAPDH) 26330(GAPDHS)'
[5,9]	1	'D-Glyceraldehyde 3-phosphate-->3-Phospho-D-glyceroyl phosphate'	';rn:R01061 '	'1.2.1.12'	' 2597(GAPDH) 26330(GAPDHS)'
[5,20]	1	'D-Glyceraldehyde 3-phosphate-->D-Xylulose 5-phosphate'	';rn:R01067 ;rn:R01641 ;rn:R01830 ;rn:R06861 '	'2.2.1.1'	' 7086(TKT) 8277(TKTL1) 84076(TKTL2)'
[5,21]	1	'D-Glyceraldehyde 3-phosphate-->D-Ribose 5-phosphate'	';rn:R01641 '	'2.2.1.1'	' 7086(TKT) 8277(TKTL1) 84076(TKTL2)'
[5,22]	'occurs in one reaction'	'D-Glyceraldehyde 3-phosphate+Sedoheptulose 7-phosphate'	';rn:R01641 ;rn:R01827 ;rn:R08575 '	'2.2.1.1;2.2.1.2'	' 7086(TKT) 8277(TKTL1) 84076(TKTL2); 6888(TALDO1)'
[5,23]	1	'D-Glyceraldehyde 3-phosphate-->D-Erythrose 4-phosphate'	';rn:R01067 ;rn:R01827 ;rn:R01830 ;rn:R08575 '	'2.2.1.1;2.2.1.2'	' 7086(TKT) 8277(TKTL1) 84076(TKTL2); 6888(TALDO1)'
[5,24]	2	'D-Glyceraldehyde 3-phosphate-->ATP'	';rn:R01059 '	'2.7.1.28'	' 26007(TKFC)'
[6,4]	2	'Glycerone phosphate-->D-Fructose 1,6-bisphosphate'	';rn:R01068 '	'4.1.2.13'	' 226(ALDOA) 229(ALDOB) 230(ALDOC)'
[6,5]	'occurs in one reaction'	'Glycerone phosphate+D-Glyceraldehyde 3-phosphate'	';rn:R01068 ;rn:R01070 '	'4.1.2.13'	' 226(ALDOA) 229(ALDOB) 230(ALDOC)'
[6,7]	1	'Glycerone phosphate-->Orthophosphate'	';rn:R01010 '	'3.1.3.1;3.1.3.2'	' 248(ALPI) 249(ALPL) 250(ALPP) 251(ALPG); 51205(ACP6) 52(ACP1) 53(ACP2) 54(ACP5) 55(ACP3) 93650(ACP4)'
[6,8]	2	'Glycerone phosphate-->NAD+'	';rn:R00842 '	'1.1.1.8'	' 23171(GPD1L) 2819(GPD1)'
[6,23]	'occurs in one reaction'	'Glycerone phosphate+D-Erythrose 4-phosphate'	';rn:R01829 '	'4.1.2.13'	' 226(ALDOA) 229(ALDOB) 230(ALDOC)'
[7,1]	'occurs in one reaction'	'Orthophosphate+D-Glucose'	';rn:R00303 '	'3.1.3.9'	' 2538(G6PC1) 57818(G6PC2) 92579(G6PC3)'
[7,5]	'occurs in one reaction'	'Orthophosphate+D-Glyceraldehyde 3-phosphate'	';rn:R01061 '	'1.2.1.12'	' 2597(GAPDH) 26330(GAPDHS)'
[7,8]	'occurs in one reaction'	'Orthophosphate+NAD+'	';rn:R00118 ;rn:R01061 '	'3.1.3.108;3.1.3.-;1.2.1.12'	' 25819(NOCT); 2597(GAPDH) 26330(GAPDHS)'
[7,9]	1	'Orthophosphate-->3-Phospho-D-glyceroyl phosphate'	';rn:R01061 ;rn:R01515 '	'1.2.1.12;3.6.1.7'	' 2597(GAPDH) 26330(GAPDHS); 97(ACYP1) 98(ACYP2)'
[7,14]	2	'Orthophosphate-->Pyruvate'	';rn:R00344 '	'6.4.1.1'	' 5091(PC)'
[7,17]	'occurs in one reaction'	'Orthophosphate+ADP'	';rn:R00086 ;rn:R00129 ;rn:R00149 ;rn:R00251 ;rn:R00253 ;rn:R00344 ;rn:R00352 ;rn:R00405 ;rn:R00497 ;rn:R00571 ;rn:R00573 ;rn:R00575 ;rn:R00742 ;rn:R00894 ;rn:R00910 ;rn:R00912 ;rn:R00942 ;rn:R00943 ;rn:R01121 ;rn:R01164 ;rn:R01654 ;rn:R01724 ;rn:R01859 ;rn:R01991 ;rn:R02237 ;rn:R02301 ;rn:R02404 ;rn:R03286 ;rn:R03905 ;rn:R04138 ;rn:R04144 ;rn:R04208 ;rn:R04212 ;rn:R04241 ;rn:R04385 ;rn:R04463 ;r…	'3.6.1.5;3.6.1.15;3.6.1.-;4.2.1.93;6.3.4.16;3.5.2.9;6.3.1.2;6.4.1.1;2.3.3.8;6.2.1.5;6.3.2.3;6.3.4.2;6.3.5.5;6.4.1.2;6.3.2.2;6.3.2.11;6.3.2.17;6.3.4.3;4.1.1.33;6.3.4.21;6.4.1.3;6.3.3.2;6.3.5.7;6.4.1.4;6.3.4.13;6.3.3.1;6.3.5.6;6.3.4.14;6.3.5.3;6.3.2.6;6.3.2.25;6.3.1.17;6.3.2.41;6.3.2.42'	' 377841(ENTPD8) 953(ENTPD1) 956(ENTPD3); 84284(NTPCR); 55739(NAXD); 1373(CPS1); 26873(OPLAH); 2752(GLUL); 5091(PC); 47(ACLY); 8801(SUCLG2) 8802(SUCLG1) 8803(SUCLA2); 2937(GSS); 1503(CTPS1) 56474(CTPS2); 790(CAD); 31(ACACA) 32(ACACB); 2729(GCLC); 57571(CARNS1); 2356(FPGS); 25902(MTHFD1L) 4522(MTHFD1); 4597(MVD); 93100(NAPRT); 5095(PCCA) 5096(PCCB); 100528021(ST20-MTHFS) 10588(MTHFS); 283459(GATC)…
[7,24]	1	'Orthophosphate-->ATP'	';rn:R04208 ;rn:R04385 ;rn:R05197 ;rn:R00085 ;rn:R00086 ;rn:R00129 ;rn:R00149 ;rn:R00177 ;rn:R00251 ;rn:R00253 ;rn:R00344 ;rn:R00352 ;rn:R00405 ;rn:R00497 ;rn:R00571 ;rn:R00573 ;rn:R00575 ;rn:R00742 ;rn:R00894 ;rn:R00910 ;rn:R00912 ;rn:R00942 ;rn:R00943 ;rn:R01121 ;rn:R01164 ;rn:R01654 ;rn:R01724 ;rn:R01859 ;rn:R01991 ;rn:R02237 ;rn:R02301 ;rn:R02404 ;rn:R03286 ;rn:R03595 ;rn:R03905 ;rn:R04138 ;r…	'6.3.3.1;6.3.4.14;6.3.2.17;3.6.1.5;3.6.1.15;3.6.1.-;4.2.1.93;6.3.4.16;2.5.1.6;3.5.2.9;6.3.1.2;6.4.1.1;2.3.3.8;6.2.1.5;6.3.2.3;6.3.4.2;6.3.5.5;6.4.1.2;6.3.2.2;6.3.2.11;6.3.4.3;4.1.1.33;6.3.4.21;6.4.1.3;6.3.3.2;2.7.9.3;6.3.5.7;6.4.1.4;6.3.4.13;6.3.5.6;6.3.5.3;6.3.2.6;6.3.2.25;6.3.1.17;6.3.2.41;6.3.2.42'	' 2618(GART); 31(ACACA) 32(ACACB); 2356(FPGS); 377841(ENTPD8) 953(ENTPD1) 956(ENTPD3); 84284(NTPCR); 55739(NAXD); 1373(CPS1); 27430(MAT2B) 4143(MAT1A) 4144(MAT2A); 26873(OPLAH); 2752(GLUL); 5091(PC); 47(ACLY); 8801(SUCLG2) 8802(SUCLG1) 8803(SUCLA2); 2937(GSS); 1503(CTPS1) 56474(CTPS2); 790(CAD); 31(ACACA) 32(ACACB); 2729(GCLC); 57571(CARNS1); 25902(MTHFD1L) 4522(MTHFD1); 4597(MVD); 93100(NAPRT); …
[8,2]	'occurs in one reaction'	'NAD++D-Glucose 6-phosphate'	';rn:R10520 '	'1.1.1.363'	' 2539(G6PD)'
[8,3]	2	'NAD+-->D-Fructose-->D-Fructose 6-phosphate'	';rn:R00875 -->;rn:R00760 ;rn:R00876 ;rn:R01140 '	'1.1.1.14;2.7.1.1'	' 6652(SORD); 3098(HK1) 3099(HK2) 3101(HK3) 80201(HKDC1)'
[8,5]	'occurs in one reaction'	'NAD++D-Glyceraldehyde 3-phosphate'	';rn:R01061 '	'1.2.1.12'	' 2597(GAPDH) 26330(GAPDHS)'
[8,6]	1	'NAD+-->Glycerone phosphate'	';rn:R00842 '	'1.1.1.8'	' 23171(GPD1L) 2819(GPD1)'
[8,7]	'occurs in one reaction'	'NAD++Orthophosphate'	';rn:R00118 ;rn:R01061 '	'3.1.3.108;3.1.3.-;1.2.1.12'	' 25819(NOCT); 2597(GAPDH) 26330(GAPDHS)'
[8,9]	1	'NAD+-->3-Phospho-D-glyceroyl phosphate'	';rn:R01061 '	'1.2.1.12'	' 2597(GAPDH) 26330(GAPDHS)'
[8,10]	'occurs in one reaction'	'NAD++3-Phospho-D-glycerate'	';rn:R01513 '	'1.1.1.95'	' 26227(PHGDH)'
[8,12]	2	'NAD+-->D-Glycerate-->2-Phospho-D-glycerate'	';rn:R01752 -->;rn:R08572 '	'1.2.1.3;2.7.1.165'	' 217(ALDH2) 219(ALDH1B1) 223(ALDH9A1) 224(ALDH3A2) 501(ALDH7A1); 132158(GLYCTK)'
[8,14]	1	'NAD+-->Pyruvate'	';rn:R00214 ;rn:R00703 '	'1.1.1.38;1.1.1.27'	' 4200(ME2); 160287(LDHAL6A) 3939(LDHA) 3945(LDHB) 3948(LDHC) 92483(LDHAL6B)'
[8,15]	'occurs in one reaction'	'NAD++(S)-Lactate'	';rn:R00703 '	'1.1.1.27'	' 160287(LDHAL6A) 3939(LDHA) 3945(LDHB) 3948(LDHC) 92483(LDHAL6B)'
[8,16]	1	'NAD+-->NADP+'	';rn:R00104 ;rn:R00112 ;rn:R00118 '	'2.7.1.23;1.6.1.2;3.1.3.108;3.1.3.-'	' 133686(NADK2) 65220(NADK); 23530(NNT); 25819(NOCT)'
[8,17]	1	'NAD+-->ADP'	';rn:R00104 '	'2.7.1.23'	' 133686(NADK2) 65220(NADK)'
[8,18]	1	'NAD+-->D-Glucono-1,5-lactone 6-phosphate'	';rn:R10520 ;rn:R10907 '	'1.1.1.363'	' 2539(G6PD)'
[8,19]	1	'NAD+-->D-Ribulose 5-phosphate'	';rn:R10221 '	'1.1.1.343'	' 5226(PGD)'
[8,21]	2	'NAD+-->ADP-ribose-->D-Ribose 5-phosphate'	';rn:R00102 -->;rn:R01054 ;rn:R11553 '	'3.2.2.6;3.5.1.-;3.6.1.13;3.6.1.53;3.6.1.-;2.7.7.96'	' 683(BST1) 952(CD38); 11164(NUDT5) 53343(NUDT9) 56985(ADPRM) 7226(TRPM2); 56985(ADPRM); 11164(NUDT5)'
[8,24]	'occurs in one reaction'	'NAD++ATP'	';rn:R00104 '	'2.7.1.23'	' 133686(NADK2) 65220(NADK)'
[9,5]	2	'3-Phospho-D-glyceroyl phosphate-->D-Glyceraldehyde 3-phosphate'	';rn:R01061 '	'1.2.1.12'	' 2597(GAPDH) 26330(GAPDHS)'
[9,7]	1	'3-Phospho-D-glyceroyl phosphate-->Orthophosphate'	';rn:R01515 ;rn:R01061 '	'3.6.1.7;1.2.1.12'	' 97(ACYP1) 98(ACYP2); 2597(GAPDH) 26330(GAPDHS)'
[9,8]	2	'3-Phospho-D-glyceroyl phosphate-->NAD+'	';rn:R01061 '	'1.2.1.12'	' 2597(GAPDH) 26330(GAPDHS)'
[9,10]	1	'3-Phospho-D-glyceroyl phosphate-->3-Phospho-D-glycerate'	';rn:R01515 ;rn:R01660 ;rn:R01512 '	'3.6.1.7;2.7.1.106;2.7.2.3'	' 97(ACYP1) 98(ACYP2); 283209(PGM2L1); 5230(PGK1) 5232(PGK2)'
[9,11]	1	'3-Phospho-D-glyceroyl phosphate-->2,3-Bisphospho-D-glycerate'	';rn:R01662 '	'5.4.2.4'	' 669(BPGM)'
[10,8]	'occurs in one reaction'	'3-Phospho-D-glycerate+NAD+'	';rn:R01513 '	'1.1.1.95'	' 26227(PHGDH)'
[10,9]	1	'3-Phospho-D-glycerate-->3-Phospho-D-glyceroyl phosphate'	';rn:R01512 ;rn:R01515 ;rn:R01660 '	'2.7.2.3;3.6.1.7;2.7.1.106'	' 5230(PGK1) 5232(PGK2); 97(ACYP1) 98(ACYP2); 283209(PGM2L1)'
[10,12]	2	'3-Phospho-D-glycerate-->2-Phospho-D-glycerate'	';rn:R01518 '	'5.4.2.11'	' 441531(PGAM4) 5223(PGAM1) 5224(PGAM2) 669(BPGM)'
[10,17]	1	'3-Phospho-D-glycerate-->ADP'	';rn:R01512 '	'2.7.2.3'	' 5230(PGK1) 5232(PGK2)'
[10,24]	'occurs in one reaction'	'3-Phospho-D-glycerate+ATP'	';rn:R01512 '	'2.7.2.3'	' 5230(PGK1) 5232(PGK2)'
[11,7]	1	'2,3-Bisphospho-D-glycerate-->Orthophosphate'	';rn:R09532 '	'3.1.3.80'	' 9562(MINPP1)'
[11,10]	1	'2,3-Bisphospho-D-glycerate-->3-Phospho-D-glycerate'	';rn:R01516 '	'5.4.2.11'	' 441531(PGAM4) 5223(PGAM1) 5224(PGAM2) 669(BPGM)'
[11,12]	1	'2,3-Bisphospho-D-glycerate-->2-Phospho-D-glycerate'	';rn:R09532 '	'3.1.3.80'	' 9562(MINPP1)'
[12,10]	1	'2-Phospho-D-glycerate-->3-Phospho-D-glycerate'	';rn:R01518 '	'5.4.2.11'	' 441531(PGAM4) 5223(PGAM1) 5224(PGAM2) 669(BPGM)'
[12,11]	2	'2-Phospho-D-glycerate-->2,3-Bisphospho-D-glycerate'	';rn:R09532 '	'3.1.3.80'	' 9562(MINPP1)'
[12,13]	1	'2-Phospho-D-glycerate-->Phosphoenolpyruvate'	';rn:R00658 '	'4.2.1.11'	' 2023(ENO1) 2026(ENO2) 2027(ENO3) 387712(ENO4)'
[12,24]	2	'2-Phospho-D-glycerate-->ATP'	';rn:R08572 '	'2.7.1.165'	' 132158(GLYCTK)'
[13,7]	1	'Phosphoenolpyruvate-->Orthophosphate'	';rn:R01804 ;rn:R02769 ;rn:R04435 ;rn:R11439 '	'2.5.1.56;2.5.1.57;2.5.1.132'	' 54187(NANS); 54187(NANS); 54187(NANS)'
[13,12]	2	'Phosphoenolpyruvate-->2-Phospho-D-glycerate'	';rn:R00658 '	'4.2.1.11'	' 2023(ENO1) 2026(ENO2) 2027(ENO3) 387712(ENO4)'
[13,14]	2	'Phosphoenolpyruvate-->Pyruvate|||Phosphoenolpyruvate-->N-Acetylneuraminate-->Pyruvate'	'|||;rn:R01804 -->;rn:R01811 '	'2.5.1.56;4.1.3.3'	' 54187(NANS); 80896(NPL)'
[14,7]	1	'Pyruvate-->Orthophosphate'	';rn:R00344 '	'6.4.1.1'	' 5091(PC)'
[14,8]	2	'Pyruvate-->NAD+'	';rn:R00214 ;rn:R00703 '	'1.1.1.38;1.1.1.27'	' 4200(ME2); 160287(LDHAL6A) 3939(LDHA) 3945(LDHB) 3948(LDHC) 92483(LDHAL6B)'
[14,13]	1	'Pyruvate-->Phosphoenolpyruvate'	';rn:R00200 ;rn:R00430 ;rn:R00572 ;rn:R00659 ;rn:R00724 ;rn:R01138 ;rn:R01858 ;rn:R02320 '	'2.7.1.40'	' 5313(PKLR) 5315(PKM)'
[14,15]	2	'Pyruvate-->(S)-Lactate'	';rn:R00703 '	'1.1.1.27'	' 160287(LDHAL6A) 3939(LDHA) 3945(LDHB) 3948(LDHC) 92483(LDHAL6B)'
[14,16]	2	'Pyruvate-->NADP+'	';rn:R00216 '	'1.1.1.40'	' 10873(ME3) 4199(ME1)'
[14,17]	1	'Pyruvate-->ADP'	';rn:R00200 ;rn:R00344 '	'2.7.1.40;6.4.1.1'	' 5313(PKLR) 5315(PKM); 5091(PC)'
[14,24]	'occurs in one reaction'	'Pyruvate+ATP'	';rn:R00200 ;rn:R00344 '	'2.7.1.40;6.4.1.1'	' 5313(PKLR) 5315(PKM); 5091(PC)'
[15,8]	'occurs in one reaction'	'(S)-Lactate+NAD+'	';rn:R00703 '	'1.1.1.27'	' 160287(LDHAL6A) 3939(LDHA) 3945(LDHB) 3948(LDHC) 92483(LDHAL6B)'
[15,14]	1	'(S)-Lactate-->Pyruvate'	';rn:R00703 '	'1.1.1.27'	' 160287(LDHAL6A) 3939(LDHA) 3945(LDHB) 3948(LDHC) 92483(LDHAL6B)'
[16,2]	'occurs in one reaction'	'NADP++D-Glucose 6-phosphate'	';rn:R00835 '	'1.1.1.49;1.1.1.363'	' 2539(G6PD); 2539(G6PD)'
[16,5]	2	'NADP+-->D-Glyceraldehyde-->D-Glyceraldehyde 3-phosphate'	';rn:R01041 -->;rn:R01059 '	'1.1.1.2;1.1.1.21;2.7.1.28'	' 10327(AKR1A1); 231(AKR1B1) 57016(AKR1B10); 26007(TKFC)'
[16,7]	'occurs in one reaction'	'NADP++Orthophosphate'	';rn:R03313 '	'1.2.1.41'	' 5832(ALDH18A1)'
[16,8]	1	'NADP+-->NAD+'	';rn:R00118 ;rn:R00104 ;rn:R00112 '	'3.1.3.108;3.1.3.-;2.7.1.23;1.6.1.2'	' 25819(NOCT); 133686(NADK2) 65220(NADK); 23530(NNT)'
[16,14]	1	'NADP+-->Pyruvate'	';rn:R00216 '	'1.1.1.40'	' 10873(ME3) 4199(ME1)'
[16,18]	1	'NADP+-->D-Glucono-1,5-lactone 6-phosphate'	';rn:R00835 ;rn:R02736 '	'1.1.1.49;1.1.1.363'	' 2539(G6PD); 2539(G6PD)'
[16,19]	1	'NADP+-->D-Ribulose 5-phosphate'	';rn:R01528 '	'1.1.1.44'	' 5226(PGD)'
[17,1]	'occurs in one reaction'	'ADP+D-Glucose'	';rn:R05804 '	'2.7.1.147'	' 83440(ADPGK)'
[17,2]	'occurs in one reaction'	'ADP+D-Glucose 6-phosphate'	';rn:R00299 '	'2.7.1.1;2.7.1.2'	' 3098(HK1) 3099(HK2) 3101(HK3) 80201(HKDC1); 2645(GCK)'
[17,7]	'occurs in one reaction'	'ADP+Orthophosphate'	';rn:R00086 ;rn:R00129 ;rn:R00149 ;rn:R00251 ;rn:R00253 ;rn:R00344 ;rn:R00352 ;rn:R00405 ;rn:R00497 ;rn:R00571 ;rn:R00573 ;rn:R00575 ;rn:R00742 ;rn:R00894 ;rn:R00910 ;rn:R00912 ;rn:R00942 ;rn:R00943 ;rn:R01121 ;rn:R01164 ;rn:R01654 ;rn:R01724 ;rn:R01859 ;rn:R01991 ;rn:R02237 ;rn:R02301 ;rn:R02404 ;rn:R03286 ;rn:R03905 ;rn:R04138 ;rn:R04144 ;rn:R04208 ;rn:R04212 ;rn:R04241 ;rn:R04385 ;rn:R04463 ;r…	'3.6.1.5;3.6.1.15;3.6.1.-;4.2.1.93;6.3.4.16;3.5.2.9;6.3.1.2;6.4.1.1;2.3.3.8;6.2.1.5;6.3.2.3;6.3.4.2;6.3.5.5;6.4.1.2;6.3.2.2;6.3.2.11;6.3.2.17;6.3.4.3;4.1.1.33;6.3.4.21;6.4.1.3;6.3.3.2;6.3.5.7;6.4.1.4;6.3.4.13;6.3.3.1;6.3.5.6;6.3.4.14;6.3.5.3;6.3.2.6;6.3.2.25;6.3.1.17;6.3.2.41;6.3.2.42'	' 377841(ENTPD8) 953(ENTPD1) 956(ENTPD3); 84284(NTPCR); 55739(NAXD); 1373(CPS1); 26873(OPLAH); 2752(GLUL); 5091(PC); 47(ACLY); 8801(SUCLG2) 8802(SUCLG1) 8803(SUCLA2); 2937(GSS); 1503(CTPS1) 56474(CTPS2); 790(CAD); 31(ACACA) 32(ACACB); 2729(GCLC); 57571(CARNS1); 2356(FPGS); 25902(MTHFD1L) 4522(MTHFD1); 4597(MVD); 93100(NAPRT); 5095(PCCA) 5096(PCCB); 100528021(ST20-MTHFS) 10588(MTHFS); 283459(GATC)…
[17,10]	2	'ADP-->3-Phospho-D-glycerate'	';rn:R01512 '	'2.7.2.3'	' 5230(PGK1) 5232(PGK2)'
[17,14]	2	'ADP-->Pyruvate'	';rn:R00200 ;rn:R00344 '	'2.7.1.40;6.4.1.1'	' 5313(PKLR) 5315(PKM); 5091(PC)'
[17,24]	1	'ADP-->ATP'	';rn:R00076 ;rn:R02884 ;rn:R03632 ;rn:R03744 ;rn:R03754 ;rn:R04208 ;rn:R04358 ;rn:R04385 ;rn:R05197 ;rn:R08964 ;rn:R00086 ;rn:R00104 ;rn:R00127 ;rn:R00129 ;rn:R00130 ;rn:R00139 ;rn:R00149 ;rn:R00156 ;rn:R00158 ;rn:R00162 ;rn:R00174 ;rn:R00185 ;rn:R00200 ;rn:R00239 ;rn:R00251 ;rn:R00253 ;rn:R00299 ;rn:R00330 ;rn:R00331 ;rn:R00332 ;rn:R00344 ;rn:R00352 ;rn:R00405 ;rn:R00497 ;rn:R00509 ;rn:R00512 ;r…	'2.7.11.19;2.7.11.17;2.7.11.26;2.7.1.94;6.3.3.1;2.7.11.23;6.3.4.14;6.3.2.17;2.7.4.24;3.6.1.5;3.6.1.15;3.6.1.-;2.7.1.23;2.7.4.3;4.2.1.93;2.7.1.24;2.7.4.6;6.3.4.16;2.7.4.14;2.7.11.8;2.7.11.10;2.7.11.11;2.7.11.12;2.7.11.13;2.7.11.21;2.7.11.22;2.7.11.24;2.7.11.25;2.7.11.30;2.7.12.1;2.7.12.2;2.7.1.35;2.7.1.20;2.7.1.40;2.7.2.11;3.5.2.9;6.3.1.2;2.7.1.1;2.7.4.8;6.4.1.1;2.3.3.8;6.2.1.5;6.3.2.3;2.7.1.25;2.…	' 5260(PHKG1) 5261(PHKG2); 10645(CAMKK2) 139728(PNCK) 57118(CAMK1D) 57172(CAMK1G) 814(CAMK4) 815(CAMK2A) 816(CAMK2B) 817(CAMK2D) 818(CAMK2G) 84254(CAMKK1) 8536(CAMK1); 146057(TTBK2) 2931(GSK3A) 2932(GSK3B) 84630(TTBK1); 55750(AGK); 2618(GART); 1022(CDK7) 1024(CDK8) 1025(CDK9) 23097(CDK19) 51755(CDK12) 8621(CDK13) 983(CDK1); 31(ACACA) 32(ACACB); 2356(FPGS); 23262(PPIP5K2) 9677(PPIP5K1); 377841(ENT…
[18,2]	2	'D-Glucono-1,5-lactone 6-phosphate-->D-Glucose 6-phosphate'	';rn:R00835 ;rn:R10520 '	'1.1.1.49;1.1.1.363'	' 2539(G6PD); 2539(G6PD)'
[18,8]	2	'D-Glucono-1,5-lactone 6-phosphate-->NAD+'	';rn:R10520 ;rn:R10907 '	'1.1.1.363'	' 2539(G6PD)'
[18,16]	2	'D-Glucono-1,5-lactone 6-phosphate-->NADP+'	';rn:R00835 ;rn:R02736 '	'1.1.1.49;1.1.1.363'	' 2539(G6PD); 2539(G6PD)'
[18,19]	2	'D-Glucono-1,5-lactone 6-phosphate-->6-Phospho-D-gluconate-->D-Ribulose 5-phosphate'	';rn:R02035 -->;rn:R01528 ;rn:R10221 '	'3.1.1.31;1.1.1.44;1.1.1.343'	' 25796(PGLS) 9563(H6PD); 5226(PGD); 5226(PGD)'
[19,8]	2	'D-Ribulose 5-phosphate-->NAD+'	';rn:R10221 '	'1.1.1.343'	' 5226(PGD)'
[19,16]	2	'D-Ribulose 5-phosphate-->NADP+'	';rn:R01528 '	'1.1.1.44'	' 5226(PGD)'
[19,20]	1	'D-Ribulose 5-phosphate-->D-Xylulose 5-phosphate'	';rn:R01529 '	'5.1.3.1'	' 6120(RPE) 729020(RPEL1)'
[19,21]	2	'D-Ribulose 5-phosphate-->D-Ribose 5-phosphate'	';rn:R01056 '	'5.3.1.6'	' 22934(RPIA)'
[20,5]	1	'D-Xylulose 5-phosphate-->D-Glyceraldehyde 3-phosphate'	';rn:R06861 ;rn:R01067 ;rn:R01641 ;rn:R01830 '	'2.2.1.1'	' 7086(TKT) 8277(TKTL1) 84076(TKTL2)'
[20,17]	'occurs in one reaction'	'D-Xylulose 5-phosphate+ADP'	';rn:R01639 '	'2.7.1.17'	' 9942(XYLB)'
[20,19]	2	'D-Xylulose 5-phosphate-->D-Ribulose 5-phosphate'	';rn:R01529 '	'5.1.3.1'	' 6120(RPE) 729020(RPEL1)'
[20,22]	2	'D-Xylulose 5-phosphate-->Sedoheptulose 7-phosphate'	';rn:R01641 '	'2.2.1.1'	' 7086(TKT) 8277(TKTL1) 84076(TKTL2)'
[20,24]	2	'D-Xylulose 5-phosphate-->ATP'	';rn:R01639 '	'2.7.1.17'	' 9942(XYLB)'
[21,5]	2	'D-Ribose 5-phosphate-->D-Glyceraldehyde 3-phosphate'	';rn:R01641 '	'2.2.1.1'	' 7086(TKT) 8277(TKTL1) 84076(TKTL2)'
[21,7]	2	'D-Ribose 5-phosphate-->5-Phospho-alpha-D-ribose 1-diphosphate-->Orthophosphate'	';rn:R01049 -->;rn:R01724 '	'2.7.6.1;6.3.4.21'	' 221823(PRPS1L1) 5631(PRPS1) 5634(PRPS2); 93100(NAPRT)'
[21,19]	1	'D-Ribose 5-phosphate-->D-Ribulose 5-phosphate'	';rn:R01056 '	'5.3.1.6'	' 22934(RPIA)'
[21,22]	1	'D-Ribose 5-phosphate-->Sedoheptulose 7-phosphate'	';rn:R06590 ;rn:R01641 ;rn:R06863 '	'2.2.1.1'	' 7086(TKT) 8277(TKTL1) 84076(TKTL2)'
[21,24]	'occurs in one reaction'	'D-Ribose 5-phosphate+ATP'	';rn:R01049 ;rn:R11553 '	'2.7.6.1;2.7.7.96'	' 221823(PRPS1L1) 5631(PRPS1) 5634(PRPS2); 11164(NUDT5)'
[22,3]	1	'Sedoheptulose 7-phosphate-->D-Fructose 6-phosphate'	';rn:R08575 '	'2.2.1.2'	' 6888(TALDO1)'
[22,5]	'occurs in one reaction'	'Sedoheptulose 7-phosphate+D-Glyceraldehyde 3-phosphate'	';rn:R01641 ;rn:R01827 ;rn:R08575 '	'2.2.1.1;2.2.1.2'	' 7086(TKT) 8277(TKTL1) 84076(TKTL2); 6888(TALDO1)'
[22,6]	2	'Sedoheptulose 7-phosphate-->Sedoheptulose 1,7-bisphosphate-->Glycerone phosphate'	';rn:R01843 ;rn:R01845 -->;rn:R01829 '	'2.7.1.11;3.1.3.11;4.1.2.13'	' 5211(PFKL) 5213(PFKM) 5214(PFKP); 2203(FBP1) 8789(FBP2); 226(ALDOA) 229(ALDOB) 230(ALDOC)'
[22,17]	'occurs in one reaction'	'Sedoheptulose 7-phosphate+ADP'	';rn:R01844 '	'2.7.1.14'	' 23729(SHPK)'
[22,20]	1	'Sedoheptulose 7-phosphate-->D-Xylulose 5-phosphate'	';rn:R01641 '	'2.2.1.1'	' 7086(TKT) 8277(TKTL1) 84076(TKTL2)'
[22,21]	1	'Sedoheptulose 7-phosphate-->D-Ribose 5-phosphate'	';rn:R01641 ;rn:R06863 ;rn:R06590 '	'2.2.1.1'	' 7086(TKT) 8277(TKTL1) 84076(TKTL2)'
[22,23]	1	'Sedoheptulose 7-phosphate-->D-Erythrose 4-phosphate'	';rn:R01827 ;rn:R08575 '	'2.2.1.2'	' 6888(TALDO1)'
[22,24]	'occurs in one reaction'	'Sedoheptulose 7-phosphate+ATP'	';rn:R01843 '	'2.7.1.11'	' 5211(PFKL) 5213(PFKM) 5214(PFKP)'
[23,3]	'occurs in one reaction'	'D-Erythrose 4-phosphate+D-Fructose 6-phosphate'	';rn:R08575 '	'2.2.1.2'	' 6888(TALDO1)'
[23,5]	2	'D-Erythrose 4-phosphate-->D-Glyceraldehyde 3-phosphate'	';rn:R01067 ;rn:R01827 ;rn:R01830 ;rn:R08575 '	'2.2.1.1;2.2.1.2'	' 7086(TKT) 8277(TKTL1) 84076(TKTL2); 6888(TALDO1)'
[23,6]	'occurs in one reaction'	'D-Erythrose 4-phosphate+Glycerone phosphate'	';rn:R01829 '	'4.1.2.13'	' 226(ALDOA) 229(ALDOB) 230(ALDOC)'
[23,20]	'occurs in one reaction'	'D-Erythrose 4-phosphate+D-Xylulose 5-phosphate'	';rn:R01067 ;rn:R01830 '	'2.2.1.1'	' 7086(TKT) 8277(TKTL1) 84076(TKTL2)'
[23,22]	2	'D-Erythrose 4-phosphate-->Sedoheptulose 7-phosphate'	';rn:R01827 ;rn:R08575 '	'2.2.1.2'	' 6888(TALDO1)'
[24,1]	'occurs in one reaction'	'ATP+D-Glucose'	';rn:R00299 '	'2.7.1.1;2.7.1.2'	' 3098(HK1) 3099(HK2) 3101(HK3) 80201(HKDC1); 2645(GCK)'
[24,2]	1	'ATP-->D-Glucose 6-phosphate'	';rn:R00299 '	'2.7.1.1;2.7.1.2'	' 3098(HK1) 3099(HK2) 3101(HK3) 80201(HKDC1); 2645(GCK)'
[24,3]	'occurs in one reaction'	'ATP+D-Fructose 6-phosphate'	';rn:R00756 '	'2.7.1.11'	' 5211(PFKL) 5213(PFKM) 5214(PFKP)'
[24,4]	1	'ATP-->D-Fructose 1,6-bisphosphate'	';rn:R00756 '	'2.7.1.11'	' 5211(PFKL) 5213(PFKM) 5214(PFKP)'
[24,5]	1	'ATP-->D-Glyceraldehyde 3-phosphate'	';rn:R01059 '	'2.7.1.28'	' 26007(TKFC)'
[24,6]	1	'ATP-->Glycerone phosphate'	';rn:R01011 '	'2.7.1.29'	' 26007(TKFC)'
[24,7]	1	'ATP-->Orthophosphate'	';rn:R00085 ;rn:R00086 ;rn:R00129 ;rn:R00149 ;rn:R00177 ;rn:R00251 ;rn:R00253 ;rn:R00344 ;rn:R00352 ;rn:R00405 ;rn:R00497 ;rn:R00571 ;rn:R00573 ;rn:R00575 ;rn:R00742 ;rn:R00894 ;rn:R00910 ;rn:R00912 ;rn:R00942 ;rn:R00943 ;rn:R01121 ;rn:R01164 ;rn:R01654 ;rn:R01724 ;rn:R01859 ;rn:R01991 ;rn:R02237 ;rn:R02301 ;rn:R02404 ;rn:R03286 ;rn:R03595 ;rn:R03905 ;rn:R04138 ;rn:R04144 ;rn:R04212 ;rn:R04241 ;r…	'3.6.1.5;3.6.1.15;3.6.1.-;4.2.1.93;6.3.4.16;2.5.1.6;3.5.2.9;6.3.1.2;6.4.1.1;2.3.3.8;6.2.1.5;6.3.2.3;6.3.4.2;6.3.5.5;6.4.1.2;6.3.2.2;6.3.2.11;6.3.2.17;6.3.4.3;4.1.1.33;6.3.4.21;6.4.1.3;6.3.3.2;2.7.9.3;6.3.5.7;6.4.1.4;6.3.4.13;6.3.5.6;6.3.5.3;6.3.2.6;6.3.2.25;6.3.1.17;6.3.2.41;6.3.2.42;6.3.3.1;6.3.4.14'	' 377841(ENTPD8) 953(ENTPD1) 956(ENTPD3); 84284(NTPCR); 55739(NAXD); 1373(CPS1); 27430(MAT2B) 4143(MAT1A) 4144(MAT2A); 26873(OPLAH); 2752(GLUL); 5091(PC); 47(ACLY); 8801(SUCLG2) 8802(SUCLG1) 8803(SUCLA2); 2937(GSS); 1503(CTPS1) 56474(CTPS2); 790(CAD); 31(ACACA) 32(ACACB); 2729(GCLC); 57571(CARNS1); 2356(FPGS); 25902(MTHFD1L) 4522(MTHFD1); 4597(MVD); 93100(NAPRT); 5095(PCCA) 5096(PCCB); 100528021(…
[24,8]	'occurs in one reaction'	'ATP+NAD+'	';rn:R00104 '	'2.7.1.23'	' 133686(NADK2) 65220(NADK)'
[24,9]	1	'ATP-->3-Phospho-D-glyceroyl phosphate'	';rn:R01512 '	'2.7.2.3'	' 5230(PGK1) 5232(PGK2)'
[24,10]	'occurs in one reaction'	'ATP+3-Phospho-D-glycerate'	';rn:R01512 '	'2.7.2.3'	' 5230(PGK1) 5232(PGK2)'
[24,12]	1	'ATP-->2-Phospho-D-glycerate'	';rn:R08572 '	'2.7.1.165'	' 132158(GLYCTK)'
[24,13]	1	'ATP-->Phosphoenolpyruvate'	';rn:R00200 '	'2.7.1.40'	' 5313(PKLR) 5315(PKM)'
[24,14]	'occurs in one reaction'	'ATP+Pyruvate'	';rn:R00200 ;rn:R00344 '	'2.7.1.40;6.4.1.1'	' 5313(PKLR) 5315(PKM); 5091(PC)'
[24,16]	1	'ATP-->NADP+'	';rn:R00104 '	'2.7.1.23'	' 133686(NADK2) 65220(NADK)'
[24,17]	1	'ATP-->ADP'	';rn:R00086 ;rn:R00104 ;rn:R00127 ;rn:R00129 ;rn:R00130 ;rn:R00139 ;rn:R00149 ;rn:R00156 ;rn:R00158 ;rn:R00162 ;rn:R00174 ;rn:R00185 ;rn:R00200 ;rn:R00239 ;rn:R00251 ;rn:R00253 ;rn:R00299 ;rn:R00330 ;rn:R00331 ;rn:R00332 ;rn:R00344 ;rn:R00352 ;rn:R00405 ;rn:R00497 ;rn:R00509 ;rn:R00512 ;rn:R00513 ;rn:R00549 ;rn:R00570 ;rn:R00571 ;rn:R00573 ;rn:R00575 ;rn:R00722 ;rn:R00742 ;rn:R00756 ;rn:R00760 ;r…	'3.6.1.5;3.6.1.15;3.6.1.-;2.7.1.23;2.7.4.3;4.2.1.93;2.7.1.24;2.7.4.6;6.3.4.16;2.7.4.14;2.7.11.1;2.7.11.8;2.7.11.10;2.7.11.11;2.7.11.12;2.7.11.13;2.7.11.17;2.7.11.21;2.7.11.22;2.7.11.24;2.7.11.25;2.7.11.30;2.7.12.1;2.7.12.2;2.7.1.35;2.7.1.20;2.7.1.40;2.7.2.11;3.5.2.9;6.3.1.2;2.7.1.1;2.7.4.8;6.4.1.1;2.3.3.8;6.2.1.5;6.3.2.3;2.7.1.25;2.7.1.48;2.7.1.26;6.3.4.2;6.3.5.5;6.4.1.2;2.7.1.11;2.7.1.30;6.3.2.2…	' 377841(ENTPD8) 953(ENTPD1) 956(ENTPD3); 84284(NTPCR); 133686(NADK2) 65220(NADK); 102157402(AK6) 122481(AK7) 158067(AK8) 203(AK1) 204(AK2) 205(AK4) 221264(AK9) 26289(AK5); 55739(NAXD); 80347(COASY); 10201(NME6) 221264(AK9) 29922(NME7) 4830(NME1) 4831(NME2) 4832(NME3) 4833(NME4) 654364(NME1-NME2); 1373(CPS1); 129607(CMPK2) 51727(CMPK1); 10000(AKT3) 100130827(SBK3) 100526835(FPGT-TNNI3K) 100533105…
[24,20]	1	'ATP-->D-Xylulose 5-phosphate'	';rn:R01639 '	'2.7.1.17'	' 9942(XYLB)'
[24,21]	'occurs in one reaction'	'ATP+D-Ribose 5-phosphate'	';rn:R01049 ;rn:R11553 '	'2.7.6.1;2.7.7.96'	' 221823(PRPS1L1) 5631(PRPS1) 5634(PRPS2); 11164(NUDT5)'
[24,22]	'occurs in one reaction'	'ATP+Sedoheptulose 7-phosphate'	';rn:R01843 '	'2.7.1.11'	' 5211(PFKL) 5213(PFKM) 5214(PFKP)'
